# Supplementary material for: Mass spectrometry data of metabolomics analysis of Nepenthes pitchers
Source: Data Brief. 2017 Jul 29;14:295–7. doi: 10.1016/j.dib.2017.07.068 (PMC5540702; doi:10.1016/j.dib.2017.07.068)
Supplement: Supplementary file 2 — Supplementary material [file mmc2.xlsx]

## Sheet: XCMS.annotated.diffreport
Supplementary Table 1: XCMS annotated report
featureidx	name	mzmed	mzmin	mzmax	rtmed	rtmin	rtmax	npeaks	NewMSampullaria_n.5	NewMSrafflesiana_n.5	NewMShookeriana_n.5	pvalue	qvalue	N.ampullaria_n.5.mean	N.rafflesiana_n.5.mean	N.xhookeriana_n.5.mean	N.ampullaria_n.5.SD	N.rafflesiana_n.5.SD	N.xhookeriana_n.5.SD	maxint		Amp_5	Amp_1	Amp_2	Amp_4	Amp_3	Raff_5	Raff_3	Raff_1	Raff_4	Raff_2	Hook_4	Hook_3	Hook_5	Hook_1	Hook_2	isotopes	adduct	pcgroup
1	M495T9	495.148	495.142	495.153	8.94103	8.89467	8.97632	6	5	0	1	1.4263e-08	3.00503e-05	6994.32	742.966	1230.15	1136.67	398.224	339.106	1632		6453.02	7170.37	5440.35	8495.94	7411.92	1164.03	1050.58	769.553	169.771	560.897	1352.6	1370.35	1408.21	624.764	1394.85	[182][M]+	[M+K]+ 456.179	91
2	M315T9	315.068	315.066	315.075	8.93341	8.89467	8.95963	6	5	0	1	6.53941e-08	6.88886e-05	12666.6	680.772	1596.06	2684.21	263.222	516.918	2719		12312.6	15056.3	11355.7	15544.7	9063.55	670.31	559.583	423.917	1120.89	629.157	1208.01	1920.77	2059.37	887.088	1905.08		[3M+2Na+K-H]2+ 182.068 [M+Na+NH3]+ 275.048 [M+Na]+ 292.078	91
3	M288T9	287.558	287.555	287.559	8.94275	8.89467	8.95963	3	3	0	0	6.96133e-07	0.00041157	1577.03	147.638	209.294	379.712	63.5889	146.353	428		1394.43	1146.92	1459.21	1745.25	2139.35	250.1	94.4231	133.731	161.796	98.1392	194.457	379.991	328.24	118.86	24.9214			91
4	M297T9	296.567	296.564	296.569	8.93533	8.91905	8.95963	4	4	0	0	8.72178e-07	0.000459393	4684.65	159.271	790.518	1207.49	193.346	362.633	1052		5818.65	5406.32	5127.85	2764.97	4305.44	0	0	107.28	227.394	461.682	357.181	1032.34	676.049	611.973	1275.05			91
5	M180T2	180.076	180.074	180.078	1.96913	1.9381	1.97068	3	3	0	0	1.70467e-06	0.000718304	2012.98	48.1304	0	626.977	107.623	0	848		2935.7	2103.4	1695.55	1234.99	2095.26	0	0	0	0	240.652	0	0	0	0	0			270
6	M135T18	135.004	135	135.01	18.1168	18.0494	18.1168	3	0	3	0	6.12875e-06	0.00191434	1485.31	700.846	755.012	223.242	100.824	122.745	469		1279.9	1754.31	1396.23	1693.66	1302.43	600.879	716.573	596.477	824.659	765.64	557.362	779.361	817.962	882.834	737.54			5
7	M157T3	157.007	157.004	157.007	2.6429	2.62993	2.79003	6	0	4	2	8.72562e-06	0.00236614	339.658	3756.51	1004.12	154.016	897.733	738.14	870		259.039	329.219	202.639	601.162	306.232	3223.86	3321.37	5242.43	3949.36	3045.54	303.282	704.563	1566.43	1993.33	452.975		[M+Na]+ 134.009	267
8	M548T14	548.326	548.325	548.332	14.1304	13.9468	14.2326	3	0	0	3	1.09157e-05	0.00266384	253.513	2030.65	1761.55	454.059	335.772	287.211	370		1047.7	0	219.862	0	0	1719.7	1913.52	2602.08	1915.64	2002.33	1650.31	1720.34	2014.51	2062.6	1359.97			129
9	M292T0	291.997	291.994	292.004	0.360375	0.32225	0.384733	4	3	0	1	1.31695e-05	0.00291379	769.996	47.6149	285.746	166.663	25.3016	181.919	231		878.659	836.669	647.518	545.507	941.627	24.9864	27.2488	87.2513	43.9473	54.6407	112.943	185.444	186.351	553.237	390.753			32
10	M587T10	587.097	587.09	587.104	10.0211	9.95068	10.0583	8	5	0	3	2.1931e-05	0.00356016	8882.79	236.591	2474.19	2950.79	288.681	1151.22	1874		8961.89	8718.13	4607.45	9191.35	12935.2	0	474.534	34.3518	54.4772	619.592	1474.18	1252.02	3723.31	3582.72	2338.72			181
11	M813T12_1	813.306	813.3	813.309	11.6785	11.6763	11.6965	5	4	0	1	2.46629e-05	0.00369671	9523.42	1780.36	1943.11	3021.61	514.66	819.228	2442		6069.85	12575.8	9751.8	12367.5	6852.16	1677.31	1018.64	2418.89	1760.5	2026.44	2714.48	1456.21	818.897	2019.45	2706.5	[370][M+2]+		21
12	M471T2	471.081	471.078	471.082	2.10447	2.05287	2.11425	4	0	4	0	3.20967e-05	0.00398054	79.692	1736.09	443.928	63.3962	581.171	262.959	406		0	101.088	172.733	60.377	64.2619	1361.13	2485.29	1893.47	1961.71	978.815	825.65	565.822	329.02	366.34	132.808		[2M+Na]+ 224.048	224
13	M425T12_2	425.136	425.135	425.148	11.6774	11.67	11.6965	4	3	0	1	3.79138e-05	0.00414244	27642.9	12484.8	15041.5	4992.91	2274.8	2615.58	4848		22741.2	30386.6	30074.9	33083	21928.7	11874	9742.42	16046.6	12601	12160.3	18090.6	12511.3	13323.5	13641.6	17640.6		[M+K]+ 386.17	21
14	M811T12	811.303	811.296	811.309	11.6808	11.6604	11.6846	8	4	1	3	4.52261e-05	0.00429841	40983.9	5820.56	8888.77	14521	1273.47	2857.64	10928		27614.5	50320.2	46797.4	56558	23629.2	4395.54	5187.44	7783.08	6184.04	5552.72	12607	7169.72	5140.85	9370.64	10155.6	[370][M]+	[2M+K]+ 386.17	21
15	M161T0_1	160.968	160.967	160.972	0.302933	0.285683	0.318967	3	3	0	0	5.25306e-05	0.00441835	2038.28	832.565	850.475	448.035	281.877	79.1382	610		2274.4	1884.51	1508.29	2675.91	1848.32	1205.48	782.539	1024.78	517.395	632.633	807.689	933.092	772.99	799.723	938.881		[M+H-CH3]+ 174.997	15
16	M415T9_2	415.067	415.055	415.068	9.09098	9.07582	9.10975	7	2	4	1	7.10206e-05	0.00462644	3032.46	1203.87	2048.01	413.239	487.408	355.886	780		3024.55	2772.37	3619.63	2541.48	3204.29	1342.12	1443.03	472.088	1752.31	1009.81	2197.08	1729.34	2561.63	2049.04	1702.98	[133][M+1]2+		45
17	M812T12_2	812.31	812.307	812.32	11.6808	11.6604	12.177	10	4	2	4	9.40479e-05	0.00478314	20022.8	3162.77	4062.03	7411.38	875.207	2295.98	5486		12613.8	28151.1	19765.4	26812.4	12771.2	2687.39	3172.66	4149.49	1972.53	3831.79	6909.36	4044.46	3425.57	710.592	5220.17		[M+K]+ 773.346	21
18	M173T0	173.076	173.07	173.079	0.286792	0.235817	0.304317	6	3	1	2	9.47257e-05	0.00478672	2539.37	789.232	765.48	718.926	170.352	395.692	648		2255.2	2865.51	1411.13	2989.3	3175.72	710.239	736.445	700.972	1092.97	705.533	470.609	1450.44	524.373	669.401	712.57			1
19	M994T0	994.128	994.125	994.132	0.285833	0.285767	0.286017	3	3	0	0	0.000137564	0.00494661	5570.84	146.833	176.46	2663.98	179.068	199.809	1402		5973.98	6583.76	893.468	7239.25	7163.73	49.5453	227.296	425.347	31.9745	0	38.02	416.431	0	57.4036	370.446			1
20	M812T12_1	812.288	812.282	812.291	11.6775	11.6653	11.6833	3	0	3	0	0.000158102	0.00499453	19164	3147.35	4752.14	7519.46	928.916	1236.24	5486		11773.5	27131.4	18025.7	26746.1	12143.5	1745.74	2992.14	3868.89	3020.26	4109.73	6590.72	4367.87	3161.74	4667.82	4972.57	[370][M+1]+		21
21	M437T14	437.201	437.196	437.207	13.842	13.8135	13.8682	12	5	3	4	0.000162399	0.00500312	86206.1	113313	92367.8	5807.59	9801.3	4902.96	25460		94453.1	84430.6	89809.8	81230.1	81107	108601	119128	98161.5	120425	120248	90993.7	87162.7	92928.2	100314	90440.3		[3M+H+K]2+ 278.144	10
22	M700T0	699.849	699.849	699.854	0.26975	0.269317	0.286017	3	3	0	0	0.000169706	0.00501679	4462.83	251.442	470.826	2033.88	224.254	369.02	1430		5385.84	5159.51	832.631	5538.77	5397.39	113.733	569.036	34.2235	140.785	399.432	1111.79	246.333	201.349	402.001	392.652			1
23	M274T8	273.539	273.536	273.541	7.9291	7.89273	7.94297	4	0	4	0	0.000170403	0.00501803	85.5772	1364.9	297.052	100.226	569.549	166.293	478		0	130.108	60.7573	237.02	0	1113.11	687.212	1170.84	1696.41	2156.94	373.347	311.314	324.383	18.0032	458.215			206
24	M698T0	697.847	697.843	697.85	0.285925	0.285767	0.286417	4	4	0	0	0.000173384	0.00502326	7569.07	386.307	363.205	3620.25	343.081	331.551	1753		10542.4	8751.77	1419.02	9655.63	7476.54	71.5654	329.387	380.949	189.192	960.443	630.073	684.86	18.4672	0	482.625			1
25	M825T0	824.834	824.832	824.837	0.285925	0.26925	0.286417	4	4	0	0	0.000177039	0.00502944	5389.96	145.712	333.015	2608.9	119.966	226.836	1415		7280.09	5741.1	866.538	6049.32	7012.73	252.864	242.706	33.6141	0	199.376	614.696	269.781	440.368	0	340.228			1
26	M353T0_1	352.896	352.895	352.896	0.26975	0.269317	0.286017	3	3	0	0	0.000180332	0.0050348	1928.05	208.281	180.987	833.582	229.329	182.857	582		2106.4	2063.65	491.601	2355.47	2623.15	311.385	92.1206	57.0392	564.175	16.6865	134.075	20.4381	109.92	496.22	144.282			1
27	M859T0	858.815	858.812	858.82	0.286017	0.285767	0.302933	3	3	0	0	0.000190375	0.00505008	5017.32	178.78	386.811	2378.15	174.234	465.338	1263		6994.89	5397.72	894.424	5825.37	5974.22	0	248.885	247.421	0	397.592	172.416	1208.57	110.27	138.627	304.169	[401][M+2]+		1
28	M425T12_1	425.13	425.122	425.133	11.6816	11.6678	11.6999	11	2	5	4	0.00019922	0.00506233	27738.6	12173.3	14473.4	5789.92	2537.81	4034.35	4848		21603.8	32545.1	31516.8	31808.9	21218.5	11547.5	10780.1	16115.6	12949.1	9474.11	19604.3	11985.6	13169.5	9931.26	17676.1		[M+K]+ 386.17	21
29	M177T3	177.035	177.032	177.041	2.60463	2.43768	2.7165	21	5	5	5	0.000226289	0.00509413	31629	97649.6	45983.6	12516.3	24239.1	15613.2	20028		33317.2	22817.1	15405	45578.4	41027.4	130344	77862.4	116857	79995	83189.7	62172.6	39922.6	62504.8	37569.8	27748.4	[15][M]+	[M+H]+ 176.028	18
30	M585T0_2	585.367	585.358	585.368	0.285833	0.285767	0.286017	3	3	0	0	0.000254077	0.00512002	3620.87	113.925	224.393	1813.34	167.48	159.279	877		4883.55	3634.23	486.534	4611.13	4488.92	0	35.7328	0	395.973	137.919	155.787	134.204	117.284	501.938	212.752			1
31	M175T9	175.059	175.054	175.06	8.94275	8.91152	8.95963	3	3	0	0	0.000268819	0.00513167	1406.41	130.172	1895.75	453.968	113.018	698.993	713		1276.74	1305.04	957.766	2173.45	1319.06	0	188.814	16.7222	203.561	241.76	1035.62	2127.98	1605.66	2927.07	1782.43		[M+K+HCOOH]+ 90.0835	91
32	M475T0_1	474.936	474.936	474.939	0.277758	0.235817	0.286017	6	5	0	1	0.000269752	0.00513237	9351.75	236.703	597.486	4745	337.055	268.337	2139		12491.3	9926.82	1030.82	11768.6	11541.2	0	187.808	0	816.898	178.807	762.762	939.367	237.334	564.643	483.325			1
33	M407T0	406.951	406.949	406.953	0.285892	0.269317	0.286417	4	4	0	0	0.000272412	0.00513433	5959.38	427.893	542.184	2887.67	408.654	165.954	1535		7983.32	6065.39	953.292	7555.49	7239.43	1091.32	481.909	153.81	366.735	45.6904	458.713	611.787	313.673	754.916	571.83			1
34	M189T2	189.035	189.031	189.039	2.10257	2.06692	2.1695	11	2	5	3	0.000290317	0.00514662	1254.12	8629.48	2680.61	622.494	3482.94	858.711	1357		839.671	529.423	1679.06	2068.07	1154.35	4762.97	12723.1	5745.78	11534.4	8381.18	2823.42	1673.67	3794.32	3123.16	1988.49			224
35	M959T0_2	959.294	959.285	959.295	0.286017	0.26975	0.302283	3	3	0	0	0.000299645	0.00515246	2153.26	0	34.6118	1149.33	0	77.3943	840		2220.58	3108.66	188.442	2800.68	2447.96	0	0	0	0	0	0	0	0	0	173.059			1
36	M353T0_2	353.262	353.259	353.263	0.269333	0.26925	0.26975	4	4	0	0	0.000301836	0.00515378	9629.13	94.3348	272.381	5089.81	176.242	239.751	2969		13268.3	10517.5	792.788	10728.1	12839	47.4121	0	407.699	16.5632	0	460.804	89.2594	81.1712	596.683	133.988			1
37	M304T0	304.295	304.292	304.299	0.26955	0.269317	0.285767	4	4	0	0	0.000303934	0.00515503	2299.29	38.2138	59.8553	1207.94	85.4486	104.3	734		2749.06	3243.88	206.414	2891.25	2405.87	0	0	0	0	191.069	0	0	0	240.864	58.4127			1
38	M916T0	915.811	915.803	915.812	0.277633	0.253217	0.286417	4	3	0	1	0.000307072	0.00515686	6828.15	86.5772	439.244	3524.28	101.272	446.651	1678		8858.98	6968.19	771.813	7961.3	9580.45	75.9695	261.006	46.0111	0	49.8997	729.729	0	139.127	1069.79	257.568	[436][M+1]+		1
39	M687T0	686.841	686.837	686.845	0.285833	0.2704	0.286417	5	4	0	1	0.000316774	0.00516232	13722.9	481.753	686.72	7080.66	613.38	572.136	2963		19655.3	16057.4	1408	15588.3	15905.4	0	500.445	81.4888	1521.54	305.295	1244.24	870.947	163.478	0	1154.93			1
40	M583T0_2	583.356	583.348	583.359	0.269333	0.253233	0.285767	4	4	0	0	0.000323545	0.00516593	5230.4	23.0549	243.945	2763.74	33.0009	239.955	1324		5069.05	6839.07	515.553	6433.5	7294.83	44.0403	0	71.2344	0	0	169.873	360.114	0	601.24	88.4985			1
41	M684T0	683.851	683.851	683.86	0.302333	0.285767	0.302933	3	3	0	0	0.000324703	0.00516654	3228.47	213.101	603.669	1481.49	227.776	376.899	792		3740.8	3951.45	656.136	3405.38	4388.59	0	315.309	118.159	562.465	69.574	177.533	597.979	288.129	1039.57	915.132			15
42	M585T0_1	584.857	584.856	584.864	0.302283	0.2526	0.302933	5	4	0	1	0.000325186	0.00516679	13279.3	81.543	735	6981.96	114.797	635.381	2804		17350.6	13915.6	1078.85	16287.9	17763.5	0	0	241.568	0	166.147	67.8546	433.349	345.817	1362.81	1465.17		[3M+K]+ 181.971	15
43	M847T0_2	847.489	847.486	847.49	0.285833	0.26925	0.286417	3	3	0	0	0.00032586	0.00516714	4140.77	42.2525	207.525	2174.66	94.4795	217.274	1130		5060.61	4478.73	314.095	5344.15	5506.28	0	211.263	0	0	0	0	128.166	33.6936	477.378	398.39			1
44	M921T0_1	920.802	920.799	920.804	0.3027	0.302333	0.302933	3	3	0	0	0.000330732	0.00516962	4525.74	239.224	459.071	2257.58	207.771	240.168	1264		5245.93	6041.28	553.38	5017.58	5770.55	85.5094	538.694	11.0638	324.652	236.201	635.446	361.26	221.045	784.44	293.163		[3M+2K]2+ 587.885	15
45	M653T0_1	652.847	652.841	652.848	0.285833	0.253217	0.3027	5	4	0	1	0.000332932	0.00517072	15008	520.287	897.426	7736.5	308.122	984.692	3303		20722.1	16299.8	1473.86	18825.7	17718.5	61.6599	536.171	421.419	711.345	870.84	2580.58	783.161	590.118	0	533.274	[275][M]2+		1
46	M1001T0	1000.8	1000.8	1000.81	0.269533	0.26925	0.286017	4	4	0	0	0.000333728	0.00517111	10132	84.891	585.017	5324.61	127.146	534.476	2324		11957	10394.2	938.377	13344.3	14026.2	0	285.084	139.372	0	0	1008.94	965.663	0	950.482	0	[484][M]+		1
47	M285T10_1	285.057	285.053	285.059	10.0415	10.0128	10.0584	4	4	0	0	0.000341204	0.00517472	2244.29	419.99	854.988	781.059	106.772	440.619	638		2025.55	2210.96	1891.35	1526.09	3567.5	356.339	332.969	602.832	400.155	407.658	358.258	1225.77	588.288	1400.7	701.924			181
48	M924T0_1	923.817	923.814	923.818	0.277792	0.26925	0.286017	4	4	0	0	0.000342366	0.00517526	12677.6	189.637	484.08	6746.89	151.4	338.078	3354		16191.1	13738.2	839.62	17332.5	15286.5	17.6161	264.858	61.3481	216.602	387.762	303.132	0	537.07	787.995	792.201			1
49	M186T0	186.117	186.115	186.123	0.302333	0.2526	0.581733	13	4	2	4	0.000344012	0.00517603	148814	1672.61	4037.92	79926	485.219	2008.04	26446		191469	169704	6721.14	184809	191367	1004.86	1564.56	1600.24	2340.87	1852.54	4611.61	4155.05	874.728	6441.15	4107.08	[18][M]+	[M+Na]+ 163.122	15
50	M543T0	542.92	542.917	542.922	0.286092	0.269317	0.3027	4	4	0	0	0.000344893	0.00517644	7348.68	281.518	708.996	3730.88	185.106	431.694	1863		10317.2	8425.58	877.538	7895.14	9227.92	0	372.728	488.23	215.778	330.857	970.527	207.276	654.662	420.946	1291.57			1
51	M800T0	799.831	799.827	799.837	0.285892	0.269317	0.286417	4	4	0	0	0.000357568	0.00518211	7987.97	151.732	261.479	4270.57	150.177	259.325	1858		9890.59	7676.82	749.87	10139.8	11482.8	313.787	308.199	32.719	0	103.958	53.4335	607.074	200.506	0	446.383			1
52	M704T0_2	704.368	704.364	704.37	0.285767	0.26975	0.286017	3	3	0	0	0.000359856	0.00518309	6694.85	96.4922	286.261	3573.76	96.7672	214.227	1514		8252.15	7890.01	335.048	8124.41	8872.65	38.5352	235.001	52.1459	156.778	0	498.37	405.781	18.4138	413.306	95.4335	[306][M+1]+		1
53	M854T0_2	853.836	853.831	853.84	0.302333	0.26925	0.302933	3	3	0	0	0.000362074	0.00518403	4737.54	147.845	297.984	2473.27	137.447	234.835	1412		5443.89	5495.8	408.839	6696.46	5642.7	35.181	345.201	0	185.428	173.416	428.953	207.115	618.15	0	235.7		[M+H]+ 852.83	15
54	M732T9	732.156	732.154	732.159	9.07459	9.02943	9.09308	6	4	1	1	0.000363785	0.00518474	6899.99	721.94	3741.82	1322.24	1221.44	2336.39	1326		6131.77	7577.51	4965.31	8186.54	7638.81	0	258.705	55.4587	408.133	2887.4	4198.52	0	5421.43	5870.3	3218.85	[318][M+1]+		45
55	M883T10	883.168	883.164	883.171	9.82067	9.79503	9.8303	5	4	0	1	0.000375926	0.00518965	5600.29	1496.66	2855.9	553.348	1283.37	1435.16	1103		5719.64	5372.29	4932.83	6442.15	5534.52	120.277	2924.79	660.679	981.097	2796.47	2598.58	1188.54	5054.13	3230.42	2207.83			183
56	M915T0_1	914.813	914.809	914.814	0.285925	0.285767	0.286417	4	4	0	0	0.00038067	0.00519148	10643.6	364.252	1036.26	5384.66	237.494	1185.27	2726		14222.7	12270.9	1103.87	13059.7	12561	95.6585	533.462	482.605	589.982	119.551	673.056	23.4309	313.035	3017.34	1154.44	[436][M]+		1
57	M653T0_2	653.352	653.35	653.355	0.285833	0.285767	0.3027	3	3	0	0	0.000381146	0.00519167	4304.47	203.088	340.415	2209.18	168.989	298.628	1002		4810.74	5202.62	395.86	5404.58	5708.56	65.8744	373.745	360.862	214.957	0	65.5944	705.893	0	448.828	481.761	[275][M+1]2+		1
58	M619T0	618.853	618.852	618.855	0.302517	0.302283	0.302933	4	4	0	0	0.000381507	0.0051918	12752.4	75.959	233.698	6962.47	94.5891	512.884	2754		17643.8	15290.7	499.541	14222.5	16105.2	0	89.675	230.239	59.881	0	0	0	17.4167	1151.07	0		[M+K]+ 579.886	15
59	M918T0	917.797	917.797	917.798	0.277667	0.2525	0.302933	4	4	0	0	0.000383399	0.00519252	4356.42	182.725	471.874	2202.9	155.789	365.948	1028		6536.57	4015.34	768.64	4965.72	5495.82	30.873	329.991	302.868	249.895	0	803.505	120.704	46.0926	799.237	589.834	[436][M+3]+		1
60	M917T0_1	916.806	916.806	916.816	0.286017	0.285767	0.286417	3	3	0	0	0.000385707	0.00519338	7205.87	421.547	659.911	3665.86	261.943	429.48	1813		9814.27	7206.48	888.476	8772.84	9347.26	85.8785	783.017	449.886	274.362	514.59	852.88	568.732	0	1163.73	714.212	[436][M+2]+		1
61	M643T0	642.857	642.846	642.859	0.285833	0.253217	0.286417	5	3	0	2	0.000385799	0.00519342	7789.29	123.013	794.175	4024.36	242.376	630.396	1959		9748.82	7227.19	1168.73	9145.09	11656.6	47.3433	12.5206	555.2	0	0	1641.64	454.773	0	1142.85	731.609			1
62	M870T0	869.82	869.816	869.822	0.286017	0.285767	0.302333	3	3	0	0	0.000390521	0.00519515	5427.86	255.789	551.889	2739.36	261.116	491.822	1386		6372.25	6156.47	589.326	6717.42	7303.84	138.727	328.424	0	673.528	138.264	929.948	219.399	0	430.005	1180.09			1
63	M928T0	927.806	927.803	927.809	0.286017	0.285767	0.286417	3	3	0	0	0.000398993	0.00519817	3842.68	237.681	406.687	1930.99	216.008	277.668	1042		4402.72	4202.73	515.515	5548.47	4543.97	65.9714	499.699	70.9814	445.87	105.886	419.752	132.403	123.543	630.597	727.138	[442][M+1]+		1
64	M864T0_2	864.327	864.324	864.33	0.2858	0.26975	0.286017	4	4	0	0	0.000401367	0.00519899	8179.35	92.2104	128.375	4484	206.189	287.056	2275		8973.41	10644.5	271.231	10935.8	10071.8	0	0	0	461.052	0	0	0	0	641.877	0			1
65	M185T0	185.111	185.109	185.116	0.269317	0.235817	0.304133	15	5	5	5	0.000405082	0.00520026	1.57613e+06	22455.3	65271.1	854340	14114.3	37310.4	295446		1.97746e+06	1.6927e+06	76022.1	1.98895e+06	2.14551e+06	3285.63	28676.1	15632.4	40962.8	23719.7	79730.7	34800.4	21767.6	114614	75443.3			1
66	M908T0_1	907.824	907.82	907.825	0.285925	0.253217	0.287167	6	4	0	2	0.00040534	0.00520035	38711.1	795.796	1312.57	20981.4	395.919	1138.06	9466		51849.3	45549.5	1418.02	46736.3	48002.4	104.596	1103.74	886.816	900.472	983.361	2911.91	1275.09	504.77	17.7758	1853.32	[433][M]+		1
67	M772T0_1	771.851	771.841	771.852	0.269533	0.235817	0.286017	6	5	0	1	0.000407953	0.00520123	49922.2	1057.87	3050.52	26681	526.206	1844.62	11657		64316.4	55828.6	2646.31	61596.1	65223.7	398.565	1862.67	922.95	1111.38	993.777	5046.76	1986.7	1256.79	5047.28	1915.07	[343][M+1]+		1
68	M795T0_2	794.836	794.834	794.839	0.269533	0.26925	0.286017	4	4	0	0	0.000411885	0.00520253	10199.2	169.294	364.576	5549.26	174.157	138.429	2667		12951.6	10473.3	617.251	14531.7	12422.3	171.757	49.1191	448.863	0	176.728	193.183	319.513	440.909	556.293	312.981			1
69	M738T0_1	737.855	737.854	737.869	0.26975	0.235817	0.286017	5	4	0	1	0.000414614	0.00520342	26304.3	13.2921	746.908	14448.1	29.722	1327.17	6857		37217.8	28593.4	1052.92	31867.3	32790	0	0	66.4604	0	0	0	0	177.49	3097.06	459.986	[321][M+1]+		1
70	M575T0_2	575.383	575.383	575.39	0.269333	0.26925	0.26975	4	4	0	0	0.000422241	0.00520584	7932.28	62.2012	252.342	4350.12	132.727	264.804	2389		10274.7	8528.46	295.163	10775.7	9787.33	0	11.5449	0	299.461	0	590.54	0	0	447.155	224.013			1
71	M967T0_1	966.812	966.811	966.813	0.285925	0.285767	0.286417	4	4	0	0	0.000423327	0.00520618	11613.8	76.7219	420.563	6369.93	113.516	258.927	3052		14837.9	11780.3	550.44	15602.7	15297.9	0	0	0	130.992	252.617	754.234	303.537	218.92	186.823	639.302	[465][M+2]2+		1
72	M771T0_1	770.847	770.841	770.848	0.269417	0.235817	0.304133	11	5	2	4	0.000424717	0.00520661	374375	6048.91	11623.2	204741	3938.59	11526.2	84905		482496	410013	14186.1	454684	510498	922.644	8708.68	3512.01	10757.9	6343.34	30830.8	9020.73	7107.09	0	11157.3	[343][M]+		1
73	M720T0	719.518	719.516	719.521	0.26935	0.269317	0.26975	3	3	0	0	0.000426236	0.00520708	4644.77	0	0	2607.01	0	0	1461		6381.47	4182.71	330.065	6764.23	5565.39	0	0	0	0	0	0	0	0	0	0			1
74	M444T10	444.095	444.087	444.101	9.51015	9.42308	9.54423	11	5	3	3	0.000426347	0.00520711	8587.44	2760.74	3529.24	2324.57	1203.7	1618.32	1990		6671.33	11240.9	5679.26	9883.23	9462.51	3047.91	3956.07	1199.8	3760.34	1839.58	3916.78	1881.61	6121.37	2815.25	2911.18	[156][M+1]+		3
75	M533T0_2	533.393	533.392	533.394	0.285925	0.26925	0.286417	4	4	0	0	0.000426654	0.00520721	13482.8	457.688	1148.04	7104.72	269.517	475.244	3170		16156.8	15144.6	912.414	17405.6	17794.8	0	479.634	608.368	693.125	507.313	1747.89	790.261	681.311	1554.07	966.649			1
76	M364T0	363.927	363.927	363.928	0.26975	0.26925	0.304133	5	4	0	1	0.000427285	0.0052074	26801.5	404.906	1363.55	14486	261.735	1425.59	6994		37847.5	27664.6	1717.2	32839	33939.1	0	603.775	608.073	527.257	285.425	3767.05	470.506	273.93	1526.63	779.623	[98][M+1]+		1
77	M966T0_2	966.303	966.299	966.307	0.26935	0.26925	0.285833	3	3	0	0	0.000427725	0.00520753	9354.61	16.1804	244.907	5169.24	36.1805	339.94	2353		11231.4	11036.8	158.551	12368.3	11978	0	80.9021	0	0	0	40.0751	0	119.69	831.83	232.94	[465][M+1]2+		1
78	M883T9	883.158	883.152	883.165	9.31526	9.22042	9.35995	10	3	3	4	0.000430416	0.00520835	12783.3	3507.73	5997.6	1102.28	3585.63	2785.41	2347		12625.1	14419	12913.8	11327.5	12631	244.8	8599.73	2036.45	816.537	5841.11	4445.89	3874.9	10673.5	6433.61	4560.1	[422][M]+		157
79	M289T0	288.921	288.92	288.923	0.302333	0.26925	0.302933	5	4	0	1	0.000431591	0.0052087	3208.22	269.684	710.806	1515.03	131.243	259.878	859		3069.39	4076.33	740.866	4713.66	3440.86	289.848	486.738	151.623	223.185	197.027	844.844	653.057	281.483	920.567	854.078		[M+K+NaCOOH]+ 181.971	15
80	M796T0_3	796.34	796.338	796.342	0.286017	0.269317	0.286417	3	3	0	0	0.000438306	0.00521068	7142.15	235.77	246.029	3875.59	220.365	178.938	1981		10482	7241.92	582.346	7988.99	9415.51	463.524	73.1972	169.73	472.398	0	0	185.317	389.759	449.835	205.233	[362][M+1]2+		1
81	M977T0_1	976.806	976.804	976.808	0.277792	0.26925	0.286017	4	4	0	0	0.000438922	0.00521086	15739.9	597.398	913.968	8392.82	457.897	765.968	3754		19550	20172.1	755.858	18693.5	19528.2	0	482.523	697.323	1271.76	535.382	1821.88	39.4065	614.817	1609.39	484.351	[470][M+2]+		1
82	M843T0_1	842.818	842.812	842.823	0.269533	0.253217	0.285767	4	3	0	1	0.000440345	0.00521127	6419.44	389.284	650.816	3297.15	280.975	335.496	1597		9356.55	6396.59	827.686	7706.13	7810.24	68.2624	664.553	694.256	187.721	331.625	946.946	184.252	574.92	1007.17	540.79	[389][M+3]+		1
83	M660T0_2	660.37	660.365	660.374	0.269533	0.26925	0.286017	4	4	0	0	0.000440728	0.00521138	2811.19	79.206	98.8252	1510.21	151.669	220.98	966		3686.46	3267.86	124.642	3407.04	3569.97	349.428	13.4149	33.1865	0	0	0	0	0	494.126	0			1
84	M875T0	874.821	874.819	874.821	0.269333	0.26925	0.26975	4	4	0	0	0.000440759	0.00521139	18504.6	48.3836	418.954	10288.3	108.189	388.522	4782		24978.7	20088.8	450.74	22261.8	24742.8	0	0	0	241.918	0	1032.62	0	244.177	511.315	306.658	[415][M+2]2+		1
85	M997T0_1	996.814	996.808	996.815	0.285925	0.285767	0.286417	4	4	0	0	0.000442725	0.00521195	10114.9	221.692	232.599	5563.88	228.788	246.62	2581		13096.8	11921.4	191.448	12762.9	12601.8	0	331.846	0	240.955	535.659	0	0	221.561	366.893	574.542			1
86	M865T0	864.825	864.819	864.826	0.26975	0.26925	0.285833	3	3	0	0	0.000442972	0.00521202	8418.97	249.038	527.602	4509.15	240.028	355.036	2087		12104.5	8526.3	677.076	10372.9	10414.1	215.797	227.296	37.8313	109.332	654.933	320.601	443.057	124.805	1034.31	715.239	[405][M+2]+		1
87	M839T0_1	838.826	838.823	838.829	0.261267	0.235817	0.269783	8	1	3	4	0.000444941	0.00521258	311511	5958.5	13710.1	169754	3777.53	11781.4	78854		404269	345407	11423.8	383708	412745	714.489	8081.07	5131.39	10813.3	5052.29	29276.2	10423.9	6904.91	0	21945.5			1
88	M839T0_2	838.836	838.835	838.837	0.277792	0.26925	0.286017	4	4	0	0	0.000445983	0.00521287	339701	6137.02	14246.3	185511	3943.62	12214.2	78854		443399	376155	11873.8	417839	449239	756.436	7953.87	5326.06	11465.3	5183.48	30896.2	11195.7	7253.5	0	21885.9			1
89	M739T0_1	738.842	738.841	738.844	0.269533	0.26925	0.286017	4	4	0	0	0.000446869	0.00521312	26062.7	170.024	326.525	14565.7	158.49	221.61	6760		36340.2	31375.2	686.082	27570.2	34341.7	35.2322	121.221	173.44	81.6732	438.554	308.859	30.0095	210.321	574.054	509.381	[321][M+2]+		1
90	M1000T0_1	999.801	999.801	999.805	0.269317	0.253217	0.26975	5	4	0	1	0.000448183	0.00521348	23705.6	212.347	524.367	13160.6	277.485	558.565	6387		31790.8	25671.8	534.485	30817.6	29713.3	0	475.264	32.8535	0	553.618	1037.04	105.749	0	1209.82	269.227			1
91	M421T0_2	421.231	421.23	421.232	0.269317	0.252717	0.26975	5	4	0	1	0.000448482	0.00521357	47026.7	243.993	778.647	26257.4	301.584	427.209	12112		60264.8	50982.3	1007.19	57338.2	65540.9	0	345.71	101.665	727.745	44.845	828.829	728.055	431.543	1473.98	430.824			1
92	M933T0	932.813	932.806	932.817	0.269283	0.253217	0.286417	4	3	0	1	0.00045088	0.00521423	8454.8	134.763	712.438	4453.12	132.303	903.441	2569		8361.01	10606.1	809.705	10689	11808.2	233.413	288.622	0	0	151.778	2274.27	99.0489	219.943	257.794	711.134	[445][M+1]+		1
93	M409T12	409.16	409.156	409.163	11.6816	11.6604	11.6965	7	5	0	2	0.000451322	0.00521435	28208.2	5440.73	9842.76	11420.7	2620.58	1535.58	7771		15112.2	43234.6	29444.5	34302.4	18947.5	3558.41	6207.93	9073.85	2315.13	6048.34	10233.9	9710.74	7274.65	10977.9	11016.6	[130][M]+	[M+Na]+ 386.17	21
94	M762T0_2	762.345	762.344	762.352	0.277792	0.26925	0.286017	4	4	0	0	0.000451536	0.00521441	6487.98	54.8398	69.8119	3628.4	60.0467	110.843	1815		9291.19	7121.32	207.412	8585.36	7234.62	0	67.4184	61.3481	145.433	0	11.3032	0	54.2185	18.7866	264.751	[339][M+1]2+		1
95	M891T0	890.805	890.795	890.808	0.277808	0.26975	0.286017	4	3	0	1	0.000452606	0.0052147	12069.6	224.545	1091.25	6440.45	225.699	496.193	2817		16781.2	14171.6	1021.13	16219.8	12154.4	0	368.875	0	243.419	510.432	998.795	1477.21	499.219	1705.41	775.62			1
96	M858T0_1	857.82	857.815	857.821	0.285767	0.269317	0.286017	3	3	0	0	0.00045379	0.00521502	4614.04	168.056	232.131	2468.27	159.135	331.904	1314		6530.57	5312.42	400.861	6181.46	4644.87	20.8887	53.0336	107.973	255.478	402.906	97.4893	0	57.2172	812.264	193.684	[401][M+1]+		1
97	M1002T0_2	1002.13	1002.12	1002.13	0.285833	0.285767	0.286017	3	3	0	0	0.000456889	0.00521586	14265.6	191.794	535.603	7851.75	207.516	447.744	3443		19572	17511.6	377.929	17567.8	16298.7	12.1111	363.096	0	455.895	127.868	1231.02	0	552.414	535.419	359.159			1
98	M796T0_2	795.84	795.839	795.84	0.269333	0.26925	0.26975	4	4	0	0	0.000457121	0.00521592	23419.1	310.988	299.216	13071.9	314.056	260.881	6000		31944.3	24507.8	641.207	31441.9	28560.2	90.4194	197.823	194.088	866.356	206.256	699.051	175.77	0	371.2	250.06	[362][M]2+		1
99	M970T0_1	969.805	969.802	969.808	0.285892	0.269317	0.286417	4	4	0	0	0.000459898	0.00521666	10314.4	170.923	774.446	5547.34	234.632	558.485	2740		14915.4	10776.6	797.739	13324	11758.1	0	450.74	403.875	0	0	699.773	772.155	200.506	1691.84	507.953	[466][M+3]3+		1
100	M793T0	792.855	792.852	792.858	0.285925	0.285767	0.286417	4	4	0	0	0.000460633	0.00521685	11473	98.8763	358.721	6319.52	125.574	782.729	2548		15034	11385.1	606.204	16074.1	14265.7	14.27	312.416	77.1394	90.5557	0	0	34.9593	0	1758.65	0			1
101	M728T0_1	727.85	727.849	727.85	0.269333	0.26925	0.26975	4	4	0	0	0.000463057	0.00521749	18523.2	222.151	714.619	10215.8	190.199	576.288	4848		26679.7	19851.4	817.714	21664.5	23602.9	78.1715	551.268	207.509	158.177	115.628	1134.54	261.511	186.724	1500.49	489.829	[317][M]2+		1
102	M941T0_2	941.318	941.313	941.321	0.26975	0.26925	0.286017	5	4	0	1	0.000465031	0.005218	40100.9	505.526	1975.85	21992.5	426.737	1430.14	9701		51811.8	44642.6	1196.6	49581	53272.6	66.0604	626.028	272.999	1177.9	384.643	3868.79	1434.19	136.058	1587.47	2852.74			1
103	M747T0	746.873	746.871	746.879	0.285767	0.269317	0.286017	3	3	0	0	0.0004652	0.00521804	7702.16	72.4137	656.32	4052.22	75.7774	981.591	1747		10063.7	9451.58	630.232	8031.83	10333.4	41.8406	15.4017	171.651	0	133.175	0	329.077	0	598.516	2354.01			1
104	M966T0_1	965.808	965.806	965.811	0.269533	0.26925	0.286017	4	4	0	0	0.000465296	0.00521807	26093.6	96.0587	385.642	14654.3	154.018	313.219	6258		34772.3	30418	37.8926	33288.8	31950.8	0	353.465	0	0	126.828	159.273	528.261	0	796.345	444.33	[465][M]2+		1
105	M441T0	441.295	441.294	441.297	0.26935	0.26925	0.26975	3	3	0	0	0.000465932	0.00521823	8613.98	0	111.492	4851.6	0	130.873	2748		10311.2	8204.38	422.802	12364.7	11766.8	0	0	0	0	0	39.095	38.4543	118.816	25.0741	336.02			1
106	M907T0_2	907.322	907.32	907.323	0.285767	0.269317	0.304133	5	4	0	1	0.00046847	0.00521888	42573.9	958.702	1578.23	23396.6	851.787	1131.68	10138		55316.7	47535.2	1252.44	57234	51531	53.9493	199.366	948.85	2025.74	1565.6	3419.74	1258.88	518.656	1794.12	899.749			1
107	M873T0_2	873.33	873.329	873.332	0.285833	0.26925	0.286967	5	4	0	1	0.000469669	0.00521919	42180.9	370.754	1880.22	23275.7	339.152	1297.31	10423		57288.2	47560.2	1308.33	48404.9	56343	77.0705	440.146	0	833.401	503.155	3637.33	715.708	543.756	1916.24	2588.07			1
108	M841T0	840.83	840.829	840.83	0.269533	0.26925	0.286017	4	4	0	0	0.000470333	0.00521936	28677.5	408.615	1046.82	15836.9	430.501	922.813	7072		34455	31885.3	751.869	37728.4	38567	0	670.332	0	990.179	382.564	2225.71	948.952	354.977	0	1704.46	[389][M+1]+		1
109	M806T0_2	806.337	806.334	806.34	0.285833	0.26925	0.286417	3	3	0	0	0.000470339	0.00521936	5517.2	59.5316	143.031	3069.43	83.0494	161.193	1618		7501.83	5873.89	327.058	5796.14	8087.06	0	126.372	0	0	171.286	352.017	91.0932	0	272.043	0	[366][M+1]2+		1
110	M295T0	294.935	294.93	294.941	0.261233	0.235817	0.286967	12	5	3	4	0.00047053	0.00521941	138475	2658.24	9605.44	75024.3	1654.27	5007.59	32761		186629	144282	8246.06	164479	188738	531.456	5105.1	2037.94	2864.29	2752.41	13333.3	5563.05	3296.82	14958.3	10875.7	[62][M]+		1
111	M535T0_2	535.383	535.381	535.384	0.26955	0.26925	0.285833	4	4	0	0	0.00047253	0.00521991	9930.34	16.7285	102.804	5601.66	37.4061	229.876	2553		13888.3	11153.8	64.8163	12109.6	12435.3	0	0	0	83.6426	0	0	0	0	514.019	0			1
112	M909T0	908.818	908.816	908.819	0.269533	0.26925	0.286017	4	4	0	0	0.0004731	0.00522005	22266.9	787.29	852.591	12154.2	566.46	622.821	5246		28013.6	22858.3	1128.84	30436.3	28897.5	287.363	1489.95	138.339	1108.27	912.525	1372.36	792.037	140.556	371.2	1586.8	[433][M+1]+		1
113	M787T0	786.831	786.823	786.832	0.286017	0.285767	0.286417	3	3	0	0	0.000473322	0.00522011	4473.83	217.776	331.1	2359.3	169.346	315.368	1068		5814.56	4850.31	356.972	6172.8	5174.52	35.1847	393.585	39.5468	282.144	338.42	0	525.375	0	439.855	690.269			1
114	M568T0	567.888	567.882	567.892	0.26975	0.235817	0.304133	7	5	1	1	0.000473577	0.00522017	47561.1	902.293	2571.25	26000.8	693.371	1389.87	11676		62128.5	50718	2082.78	65217.6	57658.8	15.4141	1659.46	740.267	1545.35	550.976	4033.7	1667.86	1722.58	4132.02	1300.11	[220][M+1]+		1
115	M635T0_2	634.873	634.866	634.874	0.269317	0.235817	0.286017	9	5	0	4	0.000474453	0.00522039	499956	7367.29	27335.2	273770	4938.76	18174.8	115518		662450	529207	19847	628998	659276	0	10696.4	5664.47	12770.2	7705.34	35237.2	10981.4	9928.5	53570.1	26958.9	[260][M]2+		1
116	M635T0_1	634.862	634.859	634.864	0.261033	0.2526	0.286433	4	0	4	0	0.000475393	0.00522062	449227	7135.63	27030.7	245134	4779.47	17692.1	115518		572994	486849	16940	579031	590319	0	10843.8	5544.75	12051.3	7238.23	36216.4	11250	10160.8	52156.2	25370			1
117	M682T0	681.867	681.865	681.872	0.2858	0.26975	0.286017	4	4	0	0	0.000477053	0.00522103	5256.62	0	324.133	2892.55	0	224.035	1163		6806.29	5425.82	318.107	7722.4	6010.5	0	0	0	0	0	431.802	121.801	74.7892	612.095	380.176			1
118	M657T0	656.881	656.877	656.886	0.285925	0.285767	0.286417	4	4	0	0	0.000478433	0.00522137	10786.3	279.134	799.395	5775.15	396.207	726.808	2788		15737.5	11966.6	881.496	13740.2	11605.9	0	235.001	200.404	960.267	0	1365.64	166.147	175.954	1762.81	526.424			1
119	M952T0_2	952.479	952.471	952.481	0.2858	0.2694	0.286017	4	3	1	0	0.000479192	0.00522156	23847.7	286.397	1048.76	13160.8	306.984	862.736	6442		32577.8	25387.5	811.7	29206.2	31255.4	22.0201	683.683	73.6177	550.787	101.878	2029.44	0	595.38	1845.26	773.73			1
120	M915T0_2	915.307	915.301	915.31	0.286017	0.285833	0.302283	3	3	0	0	0.000479352	0.0052216	3598.5	36.3271	162.724	1976.96	51.3312	235.79	1106		4840.63	4450	115.661	4660.86	3925.36	0	123.793	0	20.5476	37.2949	114.79	0	0	570.124	128.706			1
121	M769T0	768.84	768.835	768.844	0.302283	0.286417	0.3027	3	3	0	0	0.000480173	0.0052218	3099.94	57.7502	229.894	1668.91	50.9998	221.225	1025		4453.34	3609.21	185.457	3662.61	3589.07	0	97.6806	55.319	119.176	16.5755	133.239	0	242.436	591.971	181.822			15
122	M992T0_2	992.14	992.136	992.141	0.269333	0.26925	0.26975	4	4	0	0	0.000480342	0.00522184	9365.54	133.121	194.932	5224.09	169.563	315.149	2595		13342.9	9907.8	309.124	12242.6	11025.3	78.1715	0	181.999	0	405.435	0	0	724.277	0	250.385	[481][M+2]3+		1
123	M366T0	366.278	366.276	366.28	0.26925	0.253233	0.269317	3	3	0	0	0.00048061	0.0052219	3995.43	71.0985	90.3235	2224.01	85.475	99.6498	1101		5922.14	4759.08	433.79	3330	5532.15	0	0	180.508	30.0208	144.964	187.621	204.329	0	59.6683	0			1
124	M833T0_1	832.832	832.832	832.834	0.277758	0.269317	0.286017	4	4	0	0	0.000481246	0.00522206	19901.8	196.48	514.315	11117.3	225.813	395.224	5616		26882.1	20867.5	707.993	28081.5	22969.7	0	77.9279	571.56	100.049	232.865	532.28	128.87	569.805	209.784	1130.84	[385][M+2]+		1
125	M789T0	788.823	788.821	788.824	0.285833	0.252717	0.286417	5	4	0	1	0.000482797	0.00522243	13460.9	518.547	936.41	7200.24	426.984	764.805	2854		17985.6	14982.3	731.921	16464	17140.7	300.575	662.627	485.672	1143.86	0	1445.79	254.545	146.288	1931.38	904.053			1
126	M932T0_2	932.306	932.3	932.313	0.26975	0.26935	0.285767	3	3	0	0	0.000483615	0.00522263	9677.74	83.0465	83.9275	5462.37	107.697	80.7012	2772		13702.8	10937.6	87.7513	12234.6	11426	0	76.9658	74.947	263.319	0	180.043	111.09	0	128.505	0			1
127	M669T0_1	668.866	668.857	668.867	0.269317	0.2525	0.286967	9	5	0	4	0.000483647	0.00522263	217490	2558.42	12966.3	119095	1613.99	10337.9	50329		284449	237745	7188.16	274672	283397	0	4399.48	3053.79	2997.09	2341.73	17550.5	5003.28	4197.59	28848	9232.07	[284][M]+		1
128	M205T20	204.965	204.961	204.965	20.2593	19.9998	20.3495	6	2	0	3	0.000484477	0.00522283	15433.4	10328.1	11715.8	1988.98	378.132	1638.31	2766		17303.7	16218.6	16747.6	12423.1	14473.9	9907.63	10041.3	10464.7	10869.8	10357	9787.38	11887.2	13690.2	12845.4	10369			149
129	M499T0_1	498.895	498.891	498.9	0.269317	0.235817	0.286967	11	5	2	4	0.000484608	0.00522286	414816	6554.84	18956.4	228675	4703.51	13372.6	98651		559370	441776	13498.6	523185	536252	52.8483	9042.03	4265.65	12438.1	6975.56	21902.9	7094.08	7043.03	39545.9	19196	[184][M]+		1
130	M457T0	457.154	457.152	457.156	0.277758	0.269317	0.286017	4	4	0	0	0.000485682	0.00522312	13083.8	156.659	380.624	7296.39	179.341	247.736	3078		16517	14015.6	295.172	16499.5	18091.6	69.3634	12.5206	0	364.945	336.468	493.145	0	572.483	574.054	263.437			1
131	M227T0	226.946	226.943	226.95	0.269317	0.235817	0.286967	14	5	5	4	0.000486226	0.00522325	1.3699e+06	29033.8	54610.8	755406	17882.2	44592.5	328952		1.89426e+06	1.42304e+06	53860.8	1.74586e+06	1.73249e+06	3828.82	47229.2	20728.3	44643.2	28739.7	104446	38444.9	33399.6	0	96762.9	[35][M]+		1
132	M721T0	720.835	720.833	720.837	0.285925	0.285767	0.286417	4	4	0	0	0.000487776	0.00522361	14249.3	415.903	1714.08	7417.3	162.456	1363.59	3152		20029.6	15017.5	1402.02	16633.1	18164.5	174.806	461.875	622.371	373.946	446.52	3338.24	227.296	682.519	2911.22	1411.13	[314][M]+		1
133	M737T0_1	736.85	736.843	736.855	0.269358	0.253217	0.286017	8	4	1	3	0.000488185	0.00522371	184534	2802.38	10292.4	101210	1928.5	7980.58	43006		247326	203483	5796.79	229767	236296	187.171	4254.25	2934.48	4958.11	1677.88	12999	5114.38	2286.38	22659.8	8402.46	[321][M]+		1
134	M679T0	678.882	678.881	678.887	0.26975	0.269317	0.285767	3	3	0	0	0.000488549	0.0052238	7661.84	225.806	872.991	3999.25	254.501	699.6	1853		9081.6	8239.32	688.069	9597.71	10702.5	0	213.698	0	300.438	614.894	895.476	636.786	272.52	2057.73	502.449			1
135	M703T0_2	702.857	702.853	702.861	0.269358	0.235817	0.286017	10	5	1	4	0.000490902	0.00522435	477957	3084.26	29305	263053	5529.33	18387	110568		641122	514514	16266.9	582893	634989	269.747	12819.8	0	0	2331.77	40897.9	13105.2	8978.69	52530.6	31012.5	[305][M]+		1
136	M981T0_1	980.794	980.789	980.8	0.285925	0.285767	0.286417	4	4	0	0	0.000491856	0.00522457	8613.76	524.147	902.983	4470.33	141.652	594.725	2097		11240.5	9635.56	723.943	10122.7	11346.1	322.126	722.34	531.715	529.5	515.055	1386.4	1095.06	116.478	1468.12	448.855			1
137	M693T0	692.843	692.84	692.847	0.2858	0.26935	0.286417	4	4	0	0	0.000493054	0.00522484	6270.46	465.865	411.428	3311.68	320.607	105.583	1587		9432.25	7213.41	632.204	6945.2	7129.23	0	342.458	458.375	783.948	744.545	364.302	451.405	407.672	274.23	559.532			1
138	M886T0	885.823	885.822	885.826	0.286017	0.285833	0.286417	3	3	0	0	0.000494403	0.00522515	8761.31	203.971	695.843	4732.86	172.876	386.643	2520		11849.9	9613.64	520.5	11955	9867.56	0	441.819	285.954	209.034	83.048	486.461	687.436	392.07	1360.21	553.035	[423][M+3]+		1
139	M976T0	975.812	975.807	975.813	0.269317	0.2525	0.286417	7	5	0	2	0.000494892	0.00522527	33591.7	850.765	1662.39	18401.7	679.671	1418.88	7886		43955.7	38569.3	883.706	41356.6	43193.4	328.1	609.655	288.336	1914.35	1113.39	2835.06	759.607	278.253	929.938	3509.12	[470][M+1]+		1
140	M759T0_1	758.86	758.859	758.863	0.285892	0.2704	0.286417	4	3	0	1	0.000495687	0.00522545	9130.98	91.3369	641.388	4964.8	121.801	684.293	2287		10981.1	10831.5	670.101	9507.65	13664.6	27.4881	0	0	150.59	278.607	880.88	38.3415	30.6897	1678.27	578.758			1
141	M975T0_1	974.809	974.802	974.81	0.269767	0.252583	0.286017	8	4	1	3	0.000497327	0.00522582	184616	2107.66	12135.9	101205	1396.5	8051.85	42639		236229	206868	5438.8	228306	246237	37.4342	3614.59	1726.14	3151.14	2009.01	15557.5	6071.57	3691.16	23927.3	11432.2	[470][M]+		1
142	M805T0_1	804.841	804.831	804.842	0.269417	0.253217	0.286967	7	4	1	2	0.000498193	0.00522602	161182	2354.28	5091.31	89845.3	1796.63	4851.05	37996		214674	177289	2811.14	197016	214120	112.303	2649.54	2063.77	5087.04	1858.76	12784.8	4262.3	2366.18	0	6043.28			1
143	M535T0_1	534.881	534.88	534.882	0.269533	0.26925	0.286017	4	4	0	0	0.000500734	0.00522659	38375.4	124.113	646.12	21709.9	132.409	793.542	10420		55440.8	42186.5	494.617	46844.2	46911.2	0	330.953	176.537	62.0302	51.0431	35.0041	730.946	0	1951.15	513.497	[199][M+2]+		1
144	M1000T0_2	1000.3	1000.3	1000.31	0.277667	0.26925	0.286417	4	4	0	0	0.000501917	0.00522685	9115.32	25.0144	96.5703	5177.88	48.3316	97.3553	2506		12963.6	11072.8	0	10638	10902.2	14.3131	110.759	0	0	0	93.5086	0	193.345	0	195.998			1
145	M567T0_1	566.882	566.879	566.886	0.269317	0.235817	0.286967	11	5	2	4	0.000504843	0.0052275	490479	8023.66	25325.6	270815	4998.81	15758.4	112828		675512	512056	18057.5	614703	632064	809.24	10425.4	6109.25	14201.8	8572.56	33176.1	12277.5	8118.95	46881	26174.2	[220][M]+		1
146	M187T0	187.118	187.118	187.118	0.302517	0.302283	0.302933	4	4	0	0	0.000506693	0.00522791	14965.6	418.17	628.838	8260.79	267.009	289.66	3116		16820.8	16549.8	578.284	20646.8	20232.5	144.686	591.439	110.248	655.831	588.645	348.089	462.849	630.947	1106.48	595.824	[18][M+1]+		15
147	M907T0_1	906.823	906.818	906.827	0.26975	0.235817	0.286017	9	5	1	3	0.000506937	0.00522796	242239	3842.97	10128.9	134424	3125.09	8816.76	56278		327641	262098	6646.69	290169	324642	0	6547.29	2808.41	7532.58	2326.57	23178.2	8556.54	5290.53	0	13619.1			1
148	M998T0_2	998.143	998.135	998.148	0.2704	0.26925	0.286017	5	4	0	1	0.000506991	0.00522797	14525.2	225.913	517.531	8091.07	296.674	393.364	3896		20694.8	16837	312.115	17299.8	17482.1	0	302.091	119.094	708.381	0	1032.03	310.839	518.285	0	726.502			1
149	M744T0	743.841	743.835	743.844	0.29435	0.285833	0.3027	4	4	0	0	0.000507399	0.00522806	7516.86	437.716	460.175	4023.24	330.491	297.467	1770		11390.3	8234.31	699.956	9004	8255.75	0	851.431	641.379	438.783	256.986	599.383	809.872	438.49	0	453.128		[M+Na+HCOOH]+ 674.86	15
150	M569T0_1	568.878	568.878	568.881	0.269333	0.253217	0.304133	6	4	0	2	0.000507675	0.00522812	49315.8	258.657	1314.91	27759.6	390.222	1423.6	13232		68004.9	52180.9	890.51	59682.3	65820.6	0	265.532	68.1372	931.488	28.1258	1421.42	278.66	182.62	3690.05	1001.82	[220][M+2]+		1
151	M908T0_2	908.152	908.146	908.156	0.277758	0.269317	0.286017	4	4	0	0	0.000507898	0.00522817	8027.34	124.094	253.567	4478.7	129.754	290.753	2001		10276.7	8488.42	214.392	11250.5	9906.7	0	310.125	153.37	0	156.976	18.4962	18.1057	321.219	721.198	188.815			1
152	M946T0_3	946.48	946.476	946.485	0.269333	0.26925	0.26975	4	4	0	0	0.000509137	0.00522844	11198.7	48.7098	299.578	6309.1	52.7042	319.252	3184		15289.5	13855.1	0	13657.7	13191.3	51.8225	135.652	0	15.4894	40.5848	486.63	190.135	35.8498	762.67	22.6069	[452][M+1]3+		1
153	M228T0	227.953	227.947	227.958	0.269317	0.252717	0.286433	9	4	2	3	0.000509355	0.00522849	52439.3	1015.77	3342.91	28741.1	608.196	2033.9	12075		66309.4	53231.3	2539.9	70507.3	69608.6	671.614	388.138	1334.11	1913.64	771.366	3621.62	2184.82	710.986	6107.66	4089.45	[35][M+1]+		1
154	M755T0_1	754.83	754.82	754.832	0.286492	0.285767	0.302333	4	3	0	1	0.000510029	0.00522863	12443.1	244.777	755.712	6824.53	180.762	541.525	2799		14184.6	14366.8	419.807	16430	16814.4	0	381.044	261.783	445.027	136.033	1643.98	486.456	436.281	319.067	892.78			1
155	M705T0_1	704.855	704.854	704.857	0.26975	0.26925	0.286017	5	4	0	1	0.000510935	0.00522883	42747.9	38.3241	1518.26	24005.3	62.0145	1708.98	10415		53054.8	44749.7	937.343	59894.9	55102.8	0	142.542	49.0785	0	0	2024.31	0	0	4127.84	1439.15	[305][M+2]+		1
156	M839T0_4	839.336	839.335	839.342	0.285833	0.26925	0.32115	5	4	0	1	0.000511175	0.00522888	46219.6	475.485	1428.06	25905.7	468.189	1460.34	10969		59561.7	46982.1	1228.51	60139.1	63186.5	0	912.075	507.144	958.204	0	3891.4	1281.25	925.806	0	1041.83			1
157	M755T0_2	755.323	755.319	755.329	0.3027	0.285767	0.302933	3	3	0	0	0.000513915	0.00522946	4812.38	118.889	151.953	2676.29	115.322	140.668	1182		6273.34	4970.06	205.408	5673.41	6939.67	0	145.828	255.737	0	192.879	314.648	101.446	0	57.2751	286.397			15
158	M716T0	715.856	715.855	715.858	0.286217	0.285767	0.302333	4	4	0	0	0.00051427	0.00522954	5187.92	9.26083	336.135	2844.94	20.7078	455.406	1278		5632.22	6889.12	172.503	6696.02	6549.73	0	46.3041	0	0	0	56.4458	0	14.2942	586.82	1023.11			1
159	M807T0_1	806.83	806.829	806.833	0.269333	0.26925	0.26975	4	4	0	0	0.000516147	0.00522994	20350.5	130.617	236.279	11566.9	159.081	323.58	5436		27523.6	21526.8	80.7711	26773.7	25847.4	35.2834	244.366	0	19.6199	353.816	583.339	0	0	0	598.054	[366][M+2]2+		1
160	M827T0	826.849	826.848	826.851	0.285925	0.285767	0.286417	4	4	0	0	0.000516922	0.0052301	10915.9	292.189	848.259	5924.74	309.405	366.039	2672		13399.9	10482.4	828.683	14876.4	14992	134.323	834.062	193.055	66.1656	233.34	1274.56	430.851	571.457	1165.88	798.544			1
161	M1002T0_1	1001.8	1001.8	1001.8	0.277792	0.252733	0.286017	4	4	0	0	0.000517702	0.00523026	5440.67	14.9272	350.814	3016.16	16.0233	198.767	1340		6110.58	4996.37	501.593	8143.7	7451.09	0	24.1062	13.3621	37.1675	0	367.032	207.276	165.971	671.633	342.158	[484][M+1]+		1
162	M671T0_1	670.856	670.854	670.859	0.269533	0.26925	0.286017	4	4	0	0	0.000518778	0.00523049	32181.3	0	311.341	18384.8	0	381.39	8995		44720.8	34258.4	15.9555	39992	41919.6	0	0	0	0	0	174.219	0	0	891.884	490.603	[284][M+2]+		1
163	M984T0	983.801	983.798	983.801	0.286017	0.285767	0.286417	3	3	0	0	0.000521092	0.00523097	7383.18	245.757	706.229	3926.79	255.919	558.378	1774		9577.16	8383.33	406.844	9421.28	9127.3	0	612.545	72.5952	138.212	405.435	672.029	189.577	534.001	1654.27	481.272	[477][M+1]+		1
164	M810T0_3	810.496	810.495	810.503	0.26975	0.26925	0.286017	3	3	0	0	0.00052212	0.00523118	6331.37	23.2597	60.5208	3612.67	38.3456	88.6511	1820		8630.63	4889.19	595.336	8638.76	8902.92	0	88.3481	0	27.9504	0	0	0	0	106.775	195.829	[369][M]3+		1
165	M437T0_2	437.222	437.221	437.227	0.26935	0.269317	0.26975	3	3	0	0	0.000522425	0.00523125	5872.71	19.6263	99.2775	3339.25	43.8857	89.5366	1649		6557.62	6937.06	0	8006.33	7862.51	0	98.1314	0	0	0	114.199	241.407	0	62.6852	78.0964			1
166	M943T0	942.805	942.804	942.808	0.269533	0.26925	0.286017	4	4	0	0	0.000523932	0.00523156	14150.8	90.3696	490.549	7947.72	140.089	575.895	3610		19005.7	15007.3	298.155	16931.6	19511.2	0	318.793	0	133.055	0	739.848	91.5936	236.311	1384.99	0	[448][M+1]+		1
167	M864T0_1	863.827	863.825	863.832	0.26975	0.26925	0.286017	5	4	0	1	0.000524952	0.00523176	25480	571.591	462.205	14337.2	591.932	316.709	6708		34164.6	28414.2	382.915	29262.3	35176.1	0	603.219	151.947	1518.99	583.797	801.447	196.544	308.308	809.485	195.241	[405][M+2]+		1
168	M603T0_1	602.866	602.863	602.869	0.269317	0.252717	0.26975	5	4	0	1	0.000525784	0.00523193	33727	136.979	204.638	19291.6	143.001	431.57	9240		48502.7	35526.1	218.391	42867.6	41520.1	0	209.732	0	334.369	140.792	0	0	0	975.78	47.4112			1
169	M873T0_1	872.828	872.821	872.83	0.26995	0.26925	0.286433	7	4	2	1	0.000528065	0.0052324	144838	1805.74	5752.05	80949.5	1033.11	6062.04	35757		199478	153101	3288.81	187951	180371	580.231	3071.39	975.78	1913.59	2487.71	15771.4	3758.53	2749.56	0	6480.76			1
170	M857T0	856.812	856.807	856.819	0.285833	0.270067	0.286417	5	4	0	1	0.000529302	0.00523264	12668.5	176.399	1037.94	6917.85	157.92	697.21	2942		16744.7	12406.2	774.799	17274.5	16142.2	0	251.669	50.9305	393.519	185.877	1569.06	655.334	0	1335.89	1629.41	[401][M]+		1
171	M738T0_2	738.357	738.355	738.36	0.285925	0.26925	0.286417	4	4	0	0	0.000530325	0.00523285	5958.82	0	170.13	3366.92	0	321.574	1596		7131.34	6909.04	68.8045	7043.02	8641.91	0	0	0	0	0	738.821	111.829	0	0	0			1
172	M500T0	499.894	499.888	499.902	0.252667	0.235817	0.26935	5	3	1	1	0.000530736	0.00523293	31652.7	587.68	1526.46	17569.9	349.03	1279.82	8394		39701.5	36491.4	1084.87	35205.4	45780.6	0	876.105	553.869	721.637	786.786	945.566	399.082	1302.3	3722.7	1262.64	[184][M+1]+		1
173	M425T0_2	425.285	425.284	425.285	0.269283	0.253233	0.26935	4	4	0	0	0.000532884	0.00523336	43970.9	14.4329	550.477	25156.5	20.8047	627.441	12599		61117.5	43856.9	517.556	56892.9	57469.7	45.2757	26.8885	0	0	0	0	396.828	329.822	1634.07	391.658			1
174	M226T0	226.137	226.136	226.138	0.319433	0.319383	0.335467	3	3	0	0	0.000535296	0.00523383	1408.23	79.5794	89.3766	759.654	29.682	63.1178	604		1865.44	1618.62	151.54	1314.05	2091.49	89.6284	62.0983	37.0053	109.809	99.3557	76.6759	35.7303	37.6443	108.114	188.719		[M+Na+K]2+ 390.321 [M+2Na]2+ 406.295	15
175	M669T0_2	669.365	669.359	669.37	0.269317	0.2526	0.286017	9	4	2	3	0.000536463	0.00523406	49176.4	895.75	2762.6	27241	508.827	1835.28	12090		67223	53733.7	1226.57	61001.7	62697.1	0	1070.03	1261.73	1019.87	1127.13	3872.87	2009.67	340.617	5150.67	2439.17	[287][M]+		1
176	M636T0_2	635.876	635.876	635.877	0.285925	0.26925	0.286417	4	4	0	0	0.000537749	0.00523431	53472.6	1554.4	3426.62	29320	1234.95	1935.55	12023		68593	59371.7	1663.33	65949.6	71785.4	0	1539.24	1324.55	3457.15	1451.08	3829.85	1970.98	1268.08	6234.08	3830.13			1
177	M431T0	430.909	430.905	430.912	0.269317	0.235817	0.286967	12	5	3	4	0.000538768	0.00523451	591823	7260.11	25236.6	331722	4583.93	14180.6	144515		815546	605592	15257.1	761769	760953	594.544	12006	5069.4	10702.7	7927.92	32790.8	14587.5	8787.53	44291.3	25725.8	[145][M]+		1
178	M953T0_2	953.152	953.147	953.152	0.286417	0.286017	0.302333	3	3	0	0	0.000539534	0.00523466	6066.1	216.927	206.782	3374.44	116.981	40.6648	1659		7775.18	6229.45	187.467	7978.07	8160.31	61.6564	212.85	157.46	286.739	365.931	174.686	157.626	256.77	212.915	231.914			1
179	M501T0_1	500.891	500.891	500.893	0.269533	0.26925	0.286017	4	4	0	0	0.000539862	0.00523472	38869.8	265.817	1354.83	21943.6	175.697	852.495	10210		56993.9	42518.8	800.761	48081	45954.7	0	492.155	305.585	263.629	267.716	1440.31	982.811	941.826	2787.66	621.547	[184][M+2]+		1
180	M830T0_1	829.834	829.832	829.835	0.269333	0.26925	0.26975	4	4	0	0	0.00054192	0.00523512	25993.3	313.92	817.755	14660.3	261.147	631.835	6720		36719.5	28932.7	254.279	32586.7	31473.5	0	232.112	689.143	439.392	208.955	748.069	713.578	300.759	1896.41	429.964	[385][M]+		1
181	M602T0_1	601.88	601.877	601.883	0.2704	0.269317	0.286017	5	4	0	1	0.00054265	0.00523526	19616.7	266.736	1122.14	10871.4	256.354	1100.31	4904		26811.9	19427.3	893.468	26407.6	24543.1	0	566.315	425.347	0	342.021	938.938	631.57	0	2941.15	1099.03	[246][M]2+		1
182	M992T0_1	991.805	991.803	991.81	0.269533	0.26925	0.286017	4	4	0	0	0.00054339	0.0052354	14158.8	242.137	206.185	8034	353.485	194.863	3584		19849.2	16412.6	0	17951.2	16580.9	0	101.128	14.3146	849.904	245.34	480.901	101.179	0	329.81	119.035	[481][M+1]3+		1
183	M999T0	998.797	998.795	998.801	0.2858	0.26975	0.286017	4	4	0	0	0.000546581	0.00523601	10408.9	144.342	546.77	5803.24	219.575	330.207	2827		12254.2	11395.1	336.048	15181.1	12878	0	0	0	496.121	225.588	494.26	173.602	466.483	1082.32	517.188	[482][M+1]3+		1
184	M207T2	207.044	207.042	207.049	2.13053	2.06797	2.22755	4	0	4	0	0.000549908	0.00523663	399.124	1133.29	614.533	150.88	257.673	231.56	348		329.816	355.296	464.943	621.382	224.183	1392.24	1437.26	935.935	936.802	964.244	901.576	685.878	609.359	258.218	617.633		[M+H-H20]+ 224.048	224
185	M363T0	362.922	362.915	362.925	0.269317	0.235817	0.286967	12	5	3	4	0.000552447	0.0052371	447938	9004.62	22658.3	249603	5617.4	13304.3	106473		605548	458150	13589.6	574730	587674	1961.99	12451.4	5501.71	16246.9	8861.02	27996	10506	8673.43	40802.9	25313.5	[98][M]+		1
186	M987T0	986.805	986.798	986.808	0.269317	0.26925	0.286017	3	3	0	0	0.000552492	0.00523711	6218.07	370.359	251.698	3395.26	321.114	214.222	1510		7176.12	6955.08	261.258	8142.69	8555.22	80.3735	487.339	0	764.294	519.788	355.538	253.48	41.9426	552.118	55.413	[477][M+4]+		1
187	M975T0_2	975.307	975.305	975.313	0.286017	0.26925	0.286967	5	4	0	1	0.000552893	0.00523718	37843.4	619.552	2398.74	20956.8	504.363	1756.3	9258		50310.5	41991.3	775.801	47381.6	48758	205.888	894.739	543.953	1335.71	117.472	3720.82	1455.91	882.84	4805.2	1128.9			1
188	M481T0_1	480.894	480.892	480.897	0.269333	0.26925	0.26975	4	4	0	0	0.000557272	0.00523798	9699.72	162.455	219.677	5500.28	117.084	205.949	2887		13699.3	9448.26	350.008	13461.4	11539.6	233.753	213.58	282.335	82.61	0	536.013	0	79.8938	220.443	262.034			1
189	M773T0_1	772.842	772.84	772.844	0.269317	0.2526	0.26975	5	4	0	1	0.000557348	0.005238	34415.5	252.234	878.45	19587.3	255.262	697.735	8509		44691.8	38320	0	41022.3	48043.4	0	568.241	257.662	435.266	0	1809.55	401.521	555.483	204.566	1421.14	[343][M+2]+		1
190	M517T0	516.869	516.866	516.87	0.3027	0.302283	0.304133	5	4	0	1	0.000557494	0.00523802	9155.62	87.5382	1071.23	4946.77	91.0222	650.022	2150		11498.9	11549.6	700.98	13047.7	8980.85	83.4409	206.671	147.58	0	0	1830.49	463.903	400.807	1614.12	1046.84	[190][M]+		15
191	M898T0_1	897.819	897.816	897.82	0.269533	0.26925	0.286017	4	4	0	0	0.000557847	0.00523809	26746.7	167.407	781.94	15208.7	234.613	404.179	6962		34363.9	28928.7	33.9052	33496.3	36910.7	0	193.377	0	562.408	81.2522	556.976	734.161	704.831	1473.3	440.434	[427][M]2+		1
192	M874T0_2	874.331	874.327	874.332	0.285833	0.285767	0.286017	3	3	0	0	0.000560099	0.00523849	6392.67	63.8989	216.408	3612.2	43.3915	276.478	1737		7231.42	8142.12	0	7892.05	8697.76	0	55.9508	99.374	109.151	55.0193	456.698	0	52.0719	573.27	0	[415][M+1]2+		1
193	M921T0_2	921.495	921.494	921.495	0.286017	0.269317	0.286417	3	3	0	0	0.000562241	0.00523888	5931.14	81.4914	242.484	3321.88	125.019	369.126	1827		7720.14	6837.07	119.66	6626.73	8352.12	0	78.9759	297.538	30.9431	0	378.145	0	0	0	834.274			1
194	M745T0	744.837	744.837	744.839	0.286017	0.285767	0.286417	3	3	0	0	0.000562567	0.00523893	10187.8	468.305	141.563	5723.8	245.649	135.312	2698		11737	9973.72	552.431	13528	15148.1	569.221	586.54	346.617	105.207	733.941	101.729	331.228	49.1035	0	225.757	[324][M]+		1
195	M703T0_3	703.362	703.361	703.363	0.269317	0.2525	0.286417	5	5	0	0	0.000563101	0.00523903	49173.9	470.595	1886.1	27745.1	487.955	2133.34	11996		66582.4	50189.6	928.742	62892.9	65275.7	0	1161.52	615.526	0	575.925	0	1034.16	1113.01	5533.71	1749.62	[306][M]+		1
196	M229T0	228.954	228.953	228.959	0.269317	0.252717	0.286017	5	4	0	1	0.000563109	0.00523903	19063.3	268.776	942.325	10669.9	221.188	837.295	4628		24886.4	20298	366.974	23725.8	26039.2	36.3332	276.416	467.268	507.614	56.2516	2014.79	630.505	0	1604.28	462.044	[35][M+2]+		1
197	M840T0_1	839.834	839.825	839.839	0.269333	0.2525	0.286417	6	4	1	1	0.000565286	0.00523942	48470.4	1030.76	2187.75	27060.3	865.285	2431.59	11702		63309.3	51107.7	1297.08	59098.9	67539	421.837	1104.35	791.633	2481.37	354.588	5843.84	1242.1	405.856	23.0299	3423.92	[389][M]+		1
198	M879T0_1	878.815	878.814	878.819	0.285767	0.26975	0.286017	3	3	0	0	0.000566167	0.00523957	10580.3	303.475	727.392	5823.45	300.512	355.562	3002		15460.9	11514.2	490.61	12624.9	12811	30.8282	592.319	0	634.333	259.894	1131.35	629.44	353.954	451.923	1070.29			1
199	M623T0	622.893	622.889	622.898	0.285833	0.252717	0.286417	5	4	0	1	0.000567399	0.00523979	9710.61	297.56	877.417	5265.24	295.971	541.083	2307		14031.8	10775.7	588.349	12245.5	10911.7	0	296.024	667.19	510.021	14.566	900.616	229.42	520.451	1634.09	1102.51			1
200	M670T0_2	670.371	670.37	670.377	0.277592	0.26925	0.286417	4	4	0	0	0.000567545	0.00523981	5764.33	130.167	321.763	3189.4	291.063	280.232	1694		8502.66	7807.93	452.717	6603.95	5454.36	0	0	0	650.836	0	155.163	169.342	117.644	789.039	377.63	[287][M+1]+		1
201	M941T0_1	940.817	940.808	940.819	0.277542	0.252583	0.286417	6	4	0	2	0.000569802	0.00524021	122566	1499.14	8167.94	68148.7	964.581	6054.34	29097		163416	130220	2914.85	159254	157023	73.7675	2317.27	953.921	2247.56	1903.18	11855.8	3026.67	2163.85	16518.9	7274.37			1
202	M771T0_3	771.349	771.345	771.351	0.277667	0.2525	0.304133	6	5	0	1	0.000569912	0.00524023	46001	895.496	2756.36	25540	444.407	2444.97	11266		61132.8	49498.5	1042.83	59420.1	58910.8	291.106	730.683	989.022	1516.64	950.026	4361.09	505.875	1012.62	6228.85	1673.39			1
203	M601T0_1	600.874	600.87	600.88	0.269417	0.252583	0.286967	9	4	2	3	0.000571131	0.00524044	207181	3851.64	11967.6	115504	2175.62	7650.93	49225		289834	214150	6440	260083	265400	603.352	4782.78	4445.81	6398	3028.29	15325.3	6694.85	4494.85	23559.5	9763.67			1
204	M365T0_2	365.274	365.273	365.276	0.269333	0.26925	0.26975	4	4	0	0	0.00057148	0.0052405	16769.9	109.413	362.028	9594.84	101.066	357.446	4546		22910.8	18461.4	435.784	17504.7	24537.1	266.133	146.927	80.9173	13.4576	39.6304	748.42	279.608	0	724.394	57.718			1
205	M680T0_2	680.187	680.185	680.193	0.269317	0.26925	0.286017	3	3	0	0	0.000574056	0.00524094	1991.26	5.61451	19.0276	1148.95	7.88526	42.547	636		2023.35	2745.4	14.9576	2366.41	2806.18	16.5151	11.5574	0	0	0	0	0	95.138	0	0			1
206	M980T0_1	979.799	979.794	979.799	0.285925	0.26925	0.286417	4	4	0	0	0.000574942	0.00524109	11742.4	174.556	631.622	6551.85	183.76	714.581	2869		16310.4	11457.2	690.064	16814	13440.4	145.333	392.953	334.492	0	0	961.582	31.0813	38.9863	1714.84	411.621	[473][M+1]3+		1
207	M433T0_1	432.915	432.906	432.916	0.269317	0.253217	0.286017	5	4	0	1	0.000575631	0.00524121	17069.4	256.784	809.834	9595.66	256.757	543.505	4171		23964.8	17175.3	520.525	21036	22650.6	0	515.269	152.348	547.693	68.6121	1673.67	299.277	495.127	596.997	984.094	[145][M+2]+		1
208	M935T0_1	934.81	934.808	934.81	0.285925	0.26925	0.286417	4	4	0	0	0.000575822	0.00524124	11594.9	319.857	842.117	6370.97	195.421	646.79	2766		14490.9	11266	715.001	15066.5	16436.1	133.222	406.437	155.89	607.896	295.842	1061.45	0	397.044	1647.92	1104.17	[445][M+3]+		1
209	M422T0	422.233	422.231	422.237	0.269333	0.26925	0.26975	4	4	0	0	0.000580246	0.00524199	9635.15	29.8035	252.676	5521.75	32.9137	152.623	2547		13738.7	10406.1	0	12438.3	11592.7	0	28.8622	41.0669	0	79.0884	383.748	277.725	359.522	242.383	0			1
210	M932T0_1	931.816	931.815	931.818	0.269533	0.26925	0.286017	4	4	0	0	0.000581606	0.00524222	26152.2	390.406	842.225	14841.5	381.422	650.854	7062		35519.6	28855.6	34.9011	31555	34796.1	0	912.045	643.723	296.363	99.9011	732.517	284.134	475.266	1951.6	767.606	[445][M]+		1
211	M952T0_1	952.147	952.137	952.149	0.277575	0.253217	0.286417	6	4	0	2	0.000581916	0.00524227	46958.9	625.618	1437.63	26663.8	322.218	1838.17	12177		63862.7	47026.8	791.786	62058.4	61054.8	393.059	624.102	455.281	1181.68	473.971	4579.57	957.798	279.06	0	1371.73			1
212	M766T0	765.838	765.835	765.843	0.269533	0.26925	0.286017	4	4	0	0	0.000582215	0.00524232	7972.65	372.485	459.883	4363.81	310.602	448.06	2156		10755.2	7857.98	588.333	11506.7	9155.12	39.6362	485.413	57.2582	739.54	540.58	1124.16	251.35	0	693.018	230.888			1
213	M997T0_3	997.471	997.469	997.475	0.285833	0.269317	0.286417	5	4	0	1	0.000582597	0.00524238	43112	246.351	2053.62	24396.6	287.175	1405.72	11648		60480.3	42964.2	1045.07	56168.3	54902.2	36.3883	528.784	588.458	0	78.1272	3013.44	1341.15	945.93	4045.56	922.031			1
214	M567T0_2	567.387	567.382	567.39	0.278083	0.269317	0.304133	6	4	0	2	0.000583784	0.00524258	29129.7	571.711	1560.18	16302.4	527.414	1047.89	6991		41763.2	31331.8	804.75	37507.2	34241.6	0	493.118	135.988	1109.83	1119.62	1695.69	679.497	402.035	2983.94	2039.72			1
215	M189T0	189.07	189.07	189.074	0.286017	0.285833	0.286417	3	3	0	0	0.000585842	0.00524292	3136.08	217.879	361.538	1646.6	135.778	152.822	986		3491.79	3055.62	411.814	3978.65	4742.51	374.389	238.032	0	254.609	222.362	109.946	334.473	408.868	463.222	491.183			1
216	M846T0_1	845.818	845.815	845.823	0.294375	0.285767	0.3027	4	4	0	0	0.000586785	0.00524307	11406.2	675.905	1070.81	6089.15	441.379	639.295	2722		12659.5	12658.5	1064.97	17264.5	13383.7	0	880.358	1052.22	982.768	464.173	1210.92	857.139	74.5867	1654.77	1556.65	[394][M]2+		15
217	M938T0	938.152	938.147	938.154	0.285767	0.26975	0.285833	3	3	0	0	0.000587723	0.00524323	4912.92	133.542	322.668	2715.61	115.608	265.592	1411		7814.21	5880.04	457.703	4956.97	5455.67	63.8584	322.645	23.5168	147.495	110.195	103.784	505.895	114.575	697.193	191.893			1
218	M998T0_1	997.805	997.799	997.806	0.285833	0.269017	0.286417	5	5	0	0	0.000588131	0.00524329	25097	407.397	1829.65	13916	245.125	1408.89	5948		33669.6	26818.8	651.521	31692.1	32653.1	45.1413	410.289	323.1	586.887	671.566	2045.89	697.602	696.656	4124.71	1583.38			1
219	M523T0	522.593	522.591	522.595	0.26925	0.2528	0.26935	3	3	0	0	0.000590338	0.00524365	3965.39	0	2.71636	2310.62	0	6.07397	1399		5327.14	4790.19	0	3984.51	5725.09	0	0	0	0	0	0	0	0	13.5818	0			1
220	M660T0_1	659.861	659.859	659.864	0.269533	0.26925	0.286017	4	4	0	0	0.000591571	0.00524385	13656.4	136.914	292.542	7824.76	224.599	385.002	3348		18278.2	14474.9	0	18910.6	16618.3	0	517.196	0	0	167.372	219.899	107.569	169.816	965.424	0			1
221	M979T0_2	979.464	979.453	979.465	0.285833	0.253217	0.286417	5	4	0	1	0.000592381	0.00524398	15204.5	180.412	913.056	8475.93	142.822	1155.13	3482		20185.1	14923.3	780.817	21958.2	18175.1	240.02	383.322	117.584	0	161.134	1783.78	112.894	161.632	2506.97	0	[473][M]3+		1
222	M442T0	442.298	442.296	442.301	0.269317	0.26925	0.26935	3	3	0	0	0.000595941	0.00524455	2263.49	29.9945	0	1310.47	67.0697	0	895		3098.32	2283.9	0	3136.45	2798.8	0	149.972	0	0	0	0	0	0	0	0			1
223	M163T0	163.131	163.127	163.132	0.386117	0.270017	0.418183	7	5	2	0	0.000597605	0.00524482	115787	1279.18	3505.65	66179.6	841.306	1503.93	12886		142845	117615	4246.59	135591	178636	540.928	657.526	1249.07	2657.1	1291.29	4481.12	2367.32	1432.71	4664.13	4582.99			32
224	M868T0	867.815	867.811	867.82	0.285767	0.269317	0.286017	3	3	0	0	0.000599059	0.00524505	8710.66	104.987	850.803	4798.55	128.062	456.506	2086		12675.9	10350.3	466.695	11090.3	8970.17	0	274.006	209.574	41.3535	0	1448.55	721.3	362.162	1193.07	528.933			1
225	M533T0_1	532.891	532.881	532.894	0.2694	0.2525	0.304133	9	5	1	3	0.000601133	0.00524537	67578	1316.33	4897.52	37576.5	947.799	2945.91	15869		89104.4	75388	1099.88	88841.1	83456.9	0	2112.11	1539.84	2217.59	712.11	5824.82	4226.62	960.587	9096.91	4378.65	[199][M]+		1
226	M601T0_2	601.382	601.375	601.382	0.285925	0.26925	0.304133	6	4	0	2	0.000601453	0.00524542	43065.2	819.339	2485.78	24126.9	556.7	1886.9	10042		55958.3	45683.6	719.955	57530.8	55433.3	0	1490.91	739.244	727.163	1139.38	3667.66	1590.11	346.794	5107.88	1716.47			1
227	M636T0_1	635.864	635.858	635.868	0.269767	0.2525	0.286967	7	1	4	2	0.000601657	0.00524545	45826.3	1290.56	2867.01	25498.6	1205.24	1476.41	12023		61056.6	50460.3	1307.12	52613.3	63694.2	0	1354.35	894.715	3256.79	946.946	3597.03	1773.57	846.846	4244.18	3873.44	[260][M+2]2+		1
228	M426T0	426.289	426.288	426.289	0.269283	0.253233	0.26935	4	4	0	0	0.00060286	0.00524564	11456	54.9652	99.8787	6647.29	103.844	108.842	3405		13859.4	11480	118.669	14740.8	17081.3	0	238.594	0	36.232	0	129.891	17.2066	81.1712	271.124	0			1
229	M805T0_2	805.343	805.343	805.346	0.269767	0.26925	0.286417	5	4	0	1	0.00060397	0.00524581	46134	633.897	1463.62	26313.5	501.876	1371.14	11439		61118.8	45469.4	735.943	62275.1	61070.8	36.3883	552.819	311.779	1274.72	993.777	3620.86	946.371	905.754	0	1845.09			1
230	M762T0_1	761.844	761.842	761.846	0.269533	0.26925	0.286017	4	4	0	0	0.00060985	0.00524672	22811.7	115.149	492.094	13165.6	92.8168	383.225	5633		31372.9	21387	415.837	30518.3	30364.3	0	241.318	82.5906	170.583	81.2522	1090.27	165.052	147.737	555.232	502.177	[339][M]2+		1
231	M705T0_2	705.352	705.35	705.355	0.269333	0.26925	0.26975	4	4	0	0	0.000612991	0.00524719	8674.07	180.53	275.143	4933.93	235.284	239.969	2263		11348.5	8432.37	232.341	11027.9	12329.2	0	221.277	0	567.944	113.429	193.417	82.2494	140.326	685.359	274.365	[306][M+2]+		1
232	M393T0	393.288	393.286	393.29	0.269333	0.26925	0.26975	4	4	0	0	0.000616815	0.00524776	5781.99	12.2807	80.1893	3358.54	17.329	122.648	1863		8954.71	6937.94	59.8304	6441.6	6515.88	0	36.6203	0	24.783	0	0	67.295	0	293.576	40.0758			1
233	M637T0_1	636.866	636.865	636.868	0.269317	0.26925	0.286017	5	4	0	1	0.000617005	0.00524779	43353.1	425.363	1175.28	24914.6	291.867	989.904	11143		59109.3	45227.5	0	52984.3	59444.2	29.8157	432.137	691.947	716.358	256.555	2217.43	731.585	158.232	2254.83	514.309	[260][M+3]+		1
234	M592T0	591.875	591.871	591.88	0.286125	0.26925	0.3027	4	4	0	0	0.000618271	0.00524798	5346.57	228.252	174.384	2992.67	343.337	141.484	1394		7584.05	5391.79	194.448	6503.05	7059.49	0	327.461	0	23.723	790.078	262.03	77.748	98.207	53.2288	380.708			1
235	M569T0_2	569.364	569.362	569.365	0.26955	0.269317	0.285767	4	4	0	0	0.00062014	0.00524825	10130.7	97.5733	67.7919	5889.05	68.556	135.087	2945		15305.2	11939.6	0	12443.3	10965.4	103.495	31.783	157.46	171.218	23.9103	308.27	0	30.6897	0	0			1
236	M562T0_2	562.381	562.38	562.389	0.285833	0.285767	0.286017	3	3	0	0	0.000622404	0.00524859	1635.15	41.0859	74.6199	915.391	85.6865	104.364	522		1988.55	1577.35	77.7759	2298.11	2233.98	0	194.116	0	11.3135	0	0	0	0	216.604	156.496	[216][M+1]2+		1
237	M914T0_1	913.81	913.808	913.81	0.285833	0.285767	0.286417	3	3	0	0	0.000625006	0.00524897	13125.4	370.691	1383.34	7132.98	369.144	954.428	3076		15846.9	13617.7	776.798	18603.5	16782	97.9896	680.926	0	838.558	235.984	2487.74	772.155	231.196	2215.78	1209.85			1
238	M959T0_1	958.796	958.791	958.8	0.285925	0.26925	0.286417	4	4	0	0	0.000626597	0.00524919	10270.1	365.94	841.151	5636.85	223.755	656.796	2474		11920.9	10211.1	672.121	13959.8	14586.7	0	380.433	574.004	516.919	358.343	644.486	611.98	60.5313	1829.86	1058.89	[457][M]+		1
239	M296T0	295.939	295.938	295.942	0.26975	0.252717	0.286017	5	4	0	1	0.000626821	0.00524923	6374.12	185.529	331.061	3580.57	160.295	219.836	1712		7457.59	6218.44	306.132	8782.38	9106.08	0	164.694	279.134	79.4206	404.395	497.342	53.2521	346.794	583.466	174.448	[62][M+1]+		1
240	M823T0	822.817	822.814	822.821	0.286417	0.285767	0.304133	5	4	0	1	0.000627763	0.00524936	11455.1	354.29	802.887	6342.09	411.991	663.372	2796		16207.1	13337	533.419	11825.9	15372.3	0	84.8538	430.872	224.574	1031.15	1570.09	1325.54	142.021	125.124	851.662	[379][M+2]+		1
241	M953T0_1	952.814	952.811	952.815	0.285925	0.285767	0.286417	4	4	0	0	0.000631502	0.0052499	18313.9	36.6096	1177.42	10357.9	66.4155	1130.46	4589		24654.4	19854.6	69.8017	23375.6	23615.2	0	153.136	0	29.9117	0	1434.48	195.968	362.138	3003.77	890.713			1
242	M489T0_2	489.219	489.217	489.229	0.286017	0.285767	0.286417	3	3	0	0	0.000633969	0.00525025	2486.77	42.7067	73.6459	1424.4	35.0369	89.3633	926		4014.56	3000.62	174.489	2881.16	2363.02	83.4394	52.1692	64.5529	13.372	0	203.205	36.9437	0	128.081	0			1
243	M737T0_2	737.357	737.356	737.361	0.277792	0.26925	0.304133	6	4	0	2	0.000634204	0.00525028	48836.3	142.839	2773.26	27764.3	256.749	2553.59	11858		68878.9	53032.1	411.844	57275.1	64583.6	0	592.319	0	0	121.878	4676.13	667.534	867.957	6294.72	1359.97			1
244	M818T0	817.84	817.834	817.842	0.269317	0.26925	0.26975	3	3	0	0	0.000634674	0.00525034	9861.3	170.526	439.412	5611.74	182.999	236.148	2443		13667.1	9951.7	150.579	13137.2	12399.9	0	391.3	131.113	0	330.217	671.254	398.698	236.995	193.442	696.668	[372][M+3]+		1
245	M600T0	599.864	599.862	599.87	0.3352	0.319383	0.335467	3	3	0	0	0.000635392	0.00525045	958.654	9.10271	77.4272	516.426	14.1018	154.889	511		917.764	1062.88	100.694	1321	1390.93	0	32.084	0	0	13.4296	0	18.8337	14.2111	0	354.091			117
246	M432T0	431.913	431.907	431.915	0.26935	0.253217	0.304133	7	4	1	2	0.00064336	0.00525155	41234.3	758.271	1932.79	23445.7	508.658	1438.66	10915		58875.2	41205.6	877.513	52969.1	52244.2	0	752.752	638.59	1033.66	1366.36	2356.35	1831.92	165.933	4055.73	1254	[145][M+1]+		1
247	M983T0	982.797	982.796	982.801	0.286217	0.285767	0.302333	4	4	0	0	0.000644956	0.00525177	10200	359.694	832.852	5624.48	304.542	572.311	2489		11380.5	13216.7	232.34	12938.6	13231.6	168.454	475.782	0	356.877	797.355	920.7	581.513	274.161	1771.16	616.726	[477][M]+		1
248	M159T0	158.961	158.953	158.966	0.269317	0.0735333	0.510033	20	5	5	5	0.000645129	0.00525179	268773	8788.22	21442.7	149156	4781.25	9705.42	64379		372835	279278	8963.16	340267	342521	1514.51	14857.2	9509.45	9759.67	8300.29	20569.3	14713.6	10095.8	34267.4	27567.5			1
249	M963T0	962.828	962.825	962.829	0.285925	0.26925	0.286417	4	4	0	0	0.000647941	0.00525217	10668.7	294.829	684.79	5977.13	203.752	505.899	2490		13712.6	11603.3	141.599	13442	14444.2	0	429.552	163.595	466.209	414.791	1561.9	625.179	277.23	498.889	460.749			1
250	M930T0_2	930.153	930.151	930.157	0.285925	0.26925	0.286417	4	4	0	0	0.00064904	0.00525232	15239.4	108.424	724.114	8689.07	116.236	962.253	4135		19268.4	15468.9	165.537	20579.4	20714.5	144.232	0	0	279.136	118.753	470.496	137.186	206.217	2429.01	377.662			1
251	M831T0_1	830.835	830.827	830.839	0.277792	0.26925	0.286017	4	4	0	0	0.000649612	0.0052524	9815.79	297.89	531.685	5514.97	178.945	529.12	2545		12991.7	8283.24	814.686	12740.9	14248.4	0	322.2	481.582	320.777	364.891	330.877	150.171	0	1212.78	964.597	[385][M+1]+		1
252	M637T0_2	637.365	637.363	637.368	0.269533	0.26925	0.286017	4	4	0	0	0.000651142	0.0052526	9844.84	12.8415	77.8219	5776.38	22.9288	155.223	2657		14676	9722.63	0	12382.2	12443.3	0	52.914	11.2934	0	0	0	0	0	354.172	34.9379	[260][M+4]2+		1
253	M765T0	764.844	764.84	764.845	0.285925	0.26925	0.286417	4	4	0	0	0.000654502	0.00525305	11525.5	244.473	478.614	6582.77	170.869	201.156	3012		17174.4	11351.1	367.957	14980.2	13753.7	411.777	173.362	0	399.166	238.063	159.273	447.318	526.84	703.455	556.183			1
254	M438T14_2	438.203	438.195	438.204	13.8396	13.8135	13.9969	11	1	5	4	0.000654833	0.00525309	14915.9	20001.6	15951.3	1796.62	1859.19	927.648	4677		14786.7	13863.8	16999.3	12588.7	16341.1	17332.4	22475.5	19460.6	20275	20464.4	14571.3	16353.1	17027.9	16227.9	15576.1		[M+Na+K-H]+ 377.252	10
255	M704T0_1	703.864	703.864	703.865	0.269783	0.26925	0.286017	5	4	0	1	0.000656064	0.00525325	56761.1	422.431	2181.48	32625.2	546.275	2728.61	14503		74015.8	58218.7	0	73325.3	78245.5	0	1321.96	280.808	0	509.389	0	975.309	0	6250.81	3681.27	[305][M+1]+		1
256	M980T0_2	980.136	980.128	980.141	0.2858	0.26975	0.286017	4	4	0	0	0.000656379	0.0052533	10184.9	234.289	343.362	5831.43	196.775	273.124	2621		14817.4	12067.7	0	12545.4	11493.9	0	239.817	80.775	466.209	384.643	480.901	0	255.747	254.663	725.5	[473][M+2]3+		1
257	M836T0	835.829	835.825	835.833	0.286125	0.285767	0.3027	4	4	0	0	0.00066398	0.00525429	6515.72	68.4526	463.567	3664.05	98.7158	499.647	1620		10308.5	5496.81	715.966	8205.47	7851.86	0	127.336	214.927	0	0	1173.98	762.609	333.086	0	48.1649			1
258	M635T0_3	635.374	635.367	635.376	0.2858	0.2526	0.286417	6	4	1	1	0.000664196	0.00525431	49215.1	1071.69	3319.86	27651.4	1417.28	2653.31	11835		68074.3	49296.8	1764.05	58742.1	68198.1	0	1387.86	576.672	3393.91	0	4311.31	1551.77	787.702	7440.55	2507.95	[260][M+1]2+		1
259	M773T0_2	773.341	773.337	773.341	0.26975	0.26925	0.285833	3	3	0	0	0.000664781	0.00525439	7186.82	167.523	300.293	4101.81	179.313	198.092	1989		9013.76	7468.22	100.715	8875.54	10475.9	0	228.011	0	429.572	180.03	633.75	202.953	287.822	113.878	263.062			1
260	M969T0_1	968.808	968.805	968.809	0.277792	0.26925	0.286017	4	4	0	0	0.000679095	0.00525619	24520.5	184.409	743.666	14246.6	70.4585	585.497	6713		34631.1	24242.5	0	32334.5	31394.4	73.7675	220.555	198.359	260.953	168.411	1683.15	191.708	380.552	892.365	570.549	[466][M]3+		1
261	M135T19	135.008	135.005	135.011	19.3519	19.135	19.4963	6	0	2	3	0.000692406	0.00525779	2696.98	1133.87	1666.27	657.701	316.07	368.683	563		1987.22	3444.95	3344.23	2272.98	2435.5	796.361	1408.41	900.75	1045.11	1518.7	1297.08	1272.27	1863.17	1786.56	2112.29		[2M+Na+2K]3+ 152.047	152
262	M811T0	810.834	810.826	810.836	0.285925	0.285767	0.286417	4	4	0	0	0.00069252	0.00525781	6921.19	350.35	450.251	3831.82	218.931	523.587	1947		10097.7	7650.69	413.824	7131.09	9312.61	128.644	693.597	422.279	274.362	232.865	1323.51	0	139.127	275.537	513.084	[369][M+1]3+		1
263	M626T0	625.867	625.864	625.871	0.26935	0.252717	0.285833	5	4	0	1	0.000692704	0.00525783	8913.43	138.83	296.483	5143	205.41	440.415	2582		11879.9	11072.7	0	9116.56	12498	0	68.3071	64.6803	502.888	58.2756	0	0	288.847	1054.84	138.724			1
264	M375T3	375.045	375.042	375.05	2.62127	2.5903	2.7298	7	0	4	2	0.00069674	0.0052583	294.459	3178.45	536.192	225.956	1524.61	580.988	865		38.8962	343.257	355.305	614.584	120.251	4899.41	1969.43	2695.42	4687.26	1640.74	1375.1	66.0288	868.76	0	371.073			267
265	M222T12	222.075	222.068	222.077	11.6799	11.6618	11.6994	5	3	1	1	0.000696855	0.00525832	3000.92	997.219	1258.11	1083.22	260.107	129.988	1188		1982.07	3491.79	2408.97	4664.73	2457.05	1223.74	920.606	874.699	668.837	1298.21	1182.12	1144.59	1226.98	1477.1	1259.77			21
266	M960T0	959.804	959.8	959.807	0.286417	0.285767	0.31885	3	3	0	0	0.000696886	0.00525832	3564.77	140.619	451.768	1930.75	158.511	218.288	1128		3847.75	4026.35	367.923	3956.82	5625	74.5467	412.966	103.597	111.984	0	455.061	597.185	74.3607	586.77	545.466	[457][M+1]+		1
267	M861T0_1	860.839	860.838	860.84	0.2858	0.26975	0.286017	4	4	0	0	0.000698885	0.00525855	12066.5	295.426	468.823	6921.13	251.073	561.482	3017		17799.5	12003.7	247.306	15403.8	14878.4	44.107	217.282	316.941	709.212	189.589	1314.71	122.182	133.374	0	773.847			1
268	M761T0	760.833	760.828	760.839	0.277792	0.26925	0.286017	4	4	0	0	0.000704579	0.00525921	6274.99	251.941	785.971	3383.68	223.324	560.355	1675		8338.56	5117.26	875.519	7833.48	9210.16	115.606	395.843	0	556.976	191.282	836.439	478.204	37.8506	1505.02	1072.34			1
269	M739T0_2	739.344	739.34	739.348	0.277667	0.26925	0.286417	4	4	0	0	0.000705439	0.00525931	8191.05	89.9134	143.83	4802.31	104.717	171.542	2173		12206.1	7471.4	169.518	10774.2	10334	118.909	253.301	0	77.3577	0	75.0124	385.545	0	0	258.594	[321][M+3]2+		1
270	M840T0_2	840.162	840.16	840.167	0.285767	0.26975	0.285833	3	3	0	0	0.000706388	0.00525942	7900.55	103.874	250.898	4589.25	119.612	271.608	2837		10442.5	7841.53	0	11195	10023.8	214.407	0	55.7711	249.193	0	403.331	0	219.519	631.64	0			1
271	M991T0	991.469	991.467	991.471	0.269533	0.26925	0.286017	4	4	0	0	0.000706511	0.00525943	21872.1	158.828	462.264	12815.6	126.874	755.49	6335		29146.8	20793.5	0	30610.4	28809.6	0	114.487	173.508	351.093	155.055	96.7087	100.408	172.079	1812.65	129.476	[481][M]3+		1
272	M180T0	180.156	180.155	180.156	0.4347	0.385183	0.43615	3	3	0	0	0.000710061	0.00525983	1615.16	0	2.81403	961.367	0	6.29237	656		2080.83	2495.43	0	1923.28	1576.26	0	0	0	0	0	0	0	14.0702	0	0			300
273	M806T0_1	805.84	805.84	805.843	0.26975	0.253217	0.286017	5	4	0	1	0.000715634	0.00526046	24630.7	573.501	1230.99	14104.8	388.994	1105.41	6490		35376.6	26177.2	102.709	29901.7	31595.3	23.1211	475.782	770.941	1074.76	522.907	2936.93	1255.68	570.828	0	1391.48	[366][M]2+		1
274	M499T0_2	499.397	499.392	499.399	0.286017	0.285767	0.286417	3	3	0	0	0.000716232	0.00526052	5264.73	166.206	329.057	2974.46	212.317	258.137	1394		7335.23	7303.49	136.606	6028.52	5519.83	0	57.8802	476.59	296.56	0	421.804	458.644	28.5885	639.978	96.269			1
275	M672T0	671.856	671.85	671.857	0.285925	0.285767	0.286417	4	4	0	0	0.000716818	0.00526059	7239.08	27.4994	467.743	4107.53	32.0744	752.558	1884		9099.82	8026.13	35.8966	8760.57	10273	71.469	0	0	50.4564	15.5715	0	0	610.568	1728.15	0	[284][M+3]+		1
276	M750T0_2	749.851	749.847	749.852	0.286017	0.269317	0.286417	3	3	0	0	0.000718431	0.00526077	6144.13	115.468	388.654	3513.85	91.1357	142.01	1691		9851.56	6447.52	321.06	7076.05	7024.46	0	238.626	104.899	68.9174	164.899	322.254	324.049	271.26	395.696	630.012			1
277	M505T3	504.948	504.944	504.954	2.53277	2.43335	2.72338	5	0	3	1	0.000719309	0.00526086	90.966	1014.14	530.171	122.918	421.868	186.152	360		0	41.0342	298.612	11.103	104.081	1763.41	781.49	849.707	898.472	777.622	431.888	847.741	541.419	441.37	388.437			365
278	M821T0_2	821.161	821.156	821.164	0.285925	0.26925	0.286417	4	4	0	0	0.000719888	0.00526093	4386.55	74.7697	257.355	2493.14	88.0363	357.752	1147		7157.01	4786.25	333.056	4506.57	5149.86	37.4342	146.235	190.179	0	0	0	0	0	730.591	556.183			1
279	M749T0_1	748.515	748.514	748.516	0.26955	0.26925	0.285833	4	4	0	0	0.000720177	0.00526096	7184.2	0	61.1109	4268.32	0	78.6523	2261		9120.08	6779.93	287.186	11737.8	7995.99	0	0	0	0	0	11.317	0	0	146.266	147.972			1
280	M947T0_1	946.811	946.808	946.813	0.26955	0.26925	0.285833	4	4	0	0	0.00072034	0.00526098	12528	379.421	590.487	7167.92	316.954	428.167	3332		18002	12578.2	242.313	16844.8	14972.6	638.584	593.282	67.4829	0	597.757	695.663	470.748	0	1189.82	596.203	[452][M+2]3+		1
281	M631T0	630.857	630.855	630.865	0.285833	0.252733	0.286417	3	3	0	0	0.000720375	0.00526098	3286.93	44.97	335.738	1836.96	61.6723	243.415	935		4779.71	3785.24	159.54	4400.42	3309.76	107.595	0	117.255	0	0	384.342	580.143	0	532.137	182.067			1
282	M882T0	881.825	881.823	881.825	0.285833	0.26925	0.286017	3	3	0	0	0.000720546	0.005261	5735.45	239.616	298.047	3239.61	260.595	284.898	1406		8758.84	6091.87	224.364	6987.02	6615.14	53.9493	487.339	0	554.913	101.878	478.846	666.716	38.8736	0	305.798	[421][M+1]+		1
283	M243T0_1	242.924	242.923	242.929	0.26975	0.26925	0.285833	5	4	0	1	0.00072115	0.00526106	9581.37	359.051	499.987	5459.74	151.844	97.4607	2967		15013	7988.98	895.462	12062.4	11947	93.7215	469.491	390.135	398.593	443.311	425.93	547.973	392.299	636.382	497.351			1
284	M957T0_1	956.803	956.802	956.806	0.285892	0.269317	0.286417	4	4	0	0	0.000721684	0.00526112	16496.9	287.308	1467.91	9257.96	287.597	1224.83	3931		21528.3	16725.9	444.737	21007	22778.5	286.262	580.762	569.515	0	0	1585.54	443.057	145.265	3174.94	1990.76			1
285	M555T0	554.907	554.905	554.907	0.286017	0.269317	0.286417	3	3	0	0	0.000724587	0.00526144	4209.56	55.055	418.537	2358.14	56.0585	316.226	952		6107.44	4372.82	193.45	5723	4651.11	0	123.424	53.9864	97.8647	0	345.831	441.846	122.608	942.602	239.799			1
286	M732T0	731.84	731.839	731.84	0.285892	0.269317	0.286417	4	4	0	0	0.000724837	0.00526147	7481.95	308.013	690.218	4123.66	315.186	570.711	1891		11025.3	8554.12	348.011	8388.33	9093.95	0	745.364	33.6141	267.84	493.248	475.132	314.39	134.869	989.524	1537.18			1
287	M670T0_1	669.867	669.865	669.869	0.269317	0.2526	0.286417	5	4	0	1	0.000724996	0.00526148	24594	255.258	1436.96	14173.3	333.495	728.776	6232		35139.6	26937.9	0	33040.9	27851.6	0	789.759	123.719	0	362.812	1755.35	749.789	665.844	2398.43	1615.41	[284][M+1]+		1
288	M982T0	981.799	981.798	981.802	0.286017	0.285767	0.287167	5	4	0	1	0.00072529	0.00526151	12509.1	308.26	1278.75	6942.08	404.054	925.419	2640		15978.2	14557.9	151.569	16397.5	15460.4	30.8282	202.255	35.7864	265.079	1007.35	2767.24	818.654	429.656	827.656	1550.54			1
289	M890T0_1	889.823	889.82	889.825	0.302333	0.302283	0.302933	3	3	0	0	0.000726292	0.00526162	5214.83	129.171	570.493	2881.39	169.583	407.941	1369		7214.55	6817.96	419.807	7022.91	4598.94	24.187	416.555	0	61.8093	143.302	1072.38	830.586	0	508.838	440.657		[3M+H+K]2+ 579.886	15
290	M904T0	903.816	903.816	903.819	0.285833	0.285767	0.286017	3	3	0	0	0.000727069	0.00526171	6266.95	107.58	556.606	3539.12	105.587	298.302	1782		8555.7	7581.63	0	7994.26	7203.17	283.677	67.5269	94.3039	0	92.3909	649.64	213.963	266.485	821.34	831.6			1
291	M491T10_1	490.571	490.566	490.578	9.83432	9.81322	9.91987	9	3	3	2	0.000727824	0.00526179	4144.22	1662.28	1756.93	1059.21	856.428	512.938	1056		3493.82	3316.9	3413.74	4796.36	5700.27	1087.09	1943.62	472.31	2463.3	2345.08	1756.45	1097.67	2538.22	1696.91	1695.41	[180][M]2+		159
292	M694T0_1	693.857	693.855	693.858	0.277758	0.269317	0.286017	4	4	0	0	0.000730603	0.00526208	15172.6	56.2552	303.824	8945.66	93.9502	549.663	4000		22930.3	14897.2	0	18838.6	19196.9	221.302	43.3404	0	0	16.6332	0	15.9756	0	1271.23	231.914			1
293	M487T12_2	487.278	487.274	487.286	11.68	11.67	11.6965	6	5	0	1	0.000731808	0.00526221	7708.52	911.974	824.719	3917.28	714.817	933.421	2542		3461.96	12111.6	9590.45	9717.5	3661.05	905.078	0	661.451	1979.17	1014.17	2209.89	664.315	0	0	1249.39	[177][M+1]+		21
294	M1003T0_1	1002.8	1002.79	1002.8	0.285833	0.285767	0.286417	3	3	0	0	0.000736457	0.00526438	12646	109.05	1011.3	7169.48	102.93	1048.89	2980		17283.5	13134.7	139.591	16007.4	16664.8	82.3327	279.806	92.7895	0	90.3218	928.135	586.434	75.6126	2804.5	661.81	[484][M+2]+		1
295	M992T0_3	992.474	992.465	992.476	0.26975	0.269317	0.286017	3	3	0	0	0.000744562	0.00526809	4809.62	124.665	406.955	2697.16	127.658	375.911	1570		5700.8	5990.32	0	6055.03	6301.94	160.747	33.7092	0	323.871	104.997	367.869	0	155.494	541.681	969.728	[481][M+3]3+		1
296	M557T0	556.869	556.864	556.87	0.285925	0.285767	0.286417	4	4	0	0	0.000745833	0.00526867	5068.72	9.77866	244.846	2948.27	21.8657	300.327	1430		7265.44	5042.53	72.7932	7185.79	5777.05	0	0	48.8933	0	0	309.913	0	0	727.806	186.511			1
297	M271T0	270.975	270.967	270.978	0.277592	0.2526	0.286417	8	5	2	1	0.000748906	0.00527005	27109.9	1249.23	2676.26	15015.9	999.22	1173.55	5701		35229.6	26315.4	1406.23	34598.1	38000.2	91.3836	1475.82	1184.01	2772.42	722.506	2012.01	1884.06	1606.09	4166.46	3712.67			1
298	M954T0	953.819	953.812	953.82	0.285833	0.26975	0.286017	3	3	0	0	0.000752041	0.00527145	9254.13	172.915	660.644	5266.02	150.959	640.668	2309		12894.6	9367.32	138.607	11626.3	12243.9	16.5151	303.383	0	271.268	273.409	1765.36	568.732	433.748	105.414	429.964			1
299	M946T0_2	946.145	946.143	946.146	0.269333	0.26925	0.26975	4	4	0	0	0.000753336	0.00527203	22616.9	229.348	231.619	13425.8	223.683	293.121	6626		30882.1	20497.9	177.497	33207.7	28319.2	0	296.318	0	508.052	342.369	673.874	384.543	0	0	99.6757	[452][M]3+		1
300	M977T0_2	977.288	977.287	977.294	0.285767	0.26975	0.285833	3	3	0	0	0.000757832	0.00527401	4700.22	103.098	256.361	2702.24	206.946	165.402	1368		6498.87	4791.83	97.7186	6799.25	5313.42	0	0	43.7471	0	471.74	0	403.491	401.713	226.395	250.206			1
301	M717T0	716.829	716.825	716.838	0.302283	0.286017	0.302933	3	3	0	0	0.000759198	0.00527461	6225.28	348.682	1024.65	3277.57	294.918	597.098	1340		7282.4	8115.37	407.772	7262.28	8058.59	15.3241	460.687	425.949	743.126	98.3253	1073.65	562.782	328.677	1343.25	1814.9			15
302	M561T14_1	560.785	560.783	560.786	13.8301	13.8298	13.8652	3	0	3	0	0.00076556	0.00527737	8458.96	11034.6	8353.22	610.535	1069.19	991.805	2218		8238.93	7708.78	9291.08	8229.79	8826.23	11811.6	9267.49	10910.4	11915.7	11268	8359.24	8142.71	9383.04	9056.18	6824.93	[213][M]2+		10
303	M874T0_1	873.83	873.829	873.831	0.26975	0.253217	0.286017	5	4	0	1	0.000774453	0.00528116	26688.8	343.275	1424.63	15496.7	366.902	1144.05	6786		39585.7	26719.7	338.042	31184.8	35615.7	0	717.525	36.8088	208.35	753.693	3350.35	291.821	1099.71	1070.84	1310.42	[415][M]2+		1
304	M890T0_2	890.152	890.148	890.157	0.285833	0.285767	0.286017	3	3	0	0	0.000775861	0.00528175	4578.45	233.113	269.533	2585.3	256.776	194.769	1261		6323.74	4604.02	123.644	5572.96	6267.87	0	0	425.889	570.466	169.21	199.1	102.745	93.9336	437.77	514.117			1
305	M695T0	694.843	694.842	694.851	0.269317	0.252733	0.26935	3	3	0	0	0.000776081	0.00528184	4779.54	306.656	392.999	2646.29	251.454	222.222	1404		7909.53	4882.06	573.369	5128.25	5404.5	54.1059	498.027	125.486	215.318	640.343	514.643	507.726	433.516	0	509.108			1
306	M243T12_2	243.083	243.079	243.086	11.68	11.67	11.7134	4	3	0	1	0.000780539	0.0052837	6067.72	1705.56	1434.42	2595.35	528.679	590.161	1843		2389.71	8708.53	7416.76	7423.93	4399.65	1779.21	1161.61	2537.26	1352.13	1697.58	1445.12	1079.53	1270.97	2433.74	942.754	[41][M+1]2+		21
307	M812T0_2	811.83	811.822	811.831	0.29415	0.285833	0.302933	4	4	0	0	0.000781038	0.00528391	8620.22	327.932	1087.33	4743.28	240.594	576.09	2300		13810.7	8676.71	1032.07	8622.46	10959.2	52.7716	558.299	468.561	477.992	82.035	1514.68	532.127	455.694	1740.27	1193.87	[371][M]2+		15
308	M944T0	944.157	944.153	944.162	0.2858	0.26975	0.286017	4	4	0	0	0.000781183	0.00528397	6568.52	64.458	242.958	3863.33	64.2394	141.871	1963		9316.98	6144.37	12.9632	8542.21	8826.06	149.519	0	86.5819	0	86.1887	427.927	221.985	78.6736	145.978	340.228			1
309	M1002T0_3	1002.46	1002.46	1002.46	0.285925	0.26975	0.302283	4	4	0	0	0.000783565	0.00528496	8433.24	133.617	402.12	4901.78	83.4091	459.28	2309		12780.5	10099	120.658	10743.5	8422.55	103.495	188.772	0	195.973	179.847	897.066	91.5936	0	909.064	112.878			1
310	M881T0	880.815	880.804	880.816	0.285833	0.269317	0.286417	5	3	0	2	0.000786788	0.00528628	12973.1	398.411	1080.75	7337.23	324.09	786.896	2980		18071.9	12988.5	366.957	17805.9	15632.4	18.7171	445.925	448.863	199.067	879.482	1302.95	572.458	346.794	2335.8	845.739	[421][M]+		1
311	M711T0	710.845	710.842	710.847	0.2858	0.26935	0.286417	4	4	0	0	0.000791895	0.00528835	8359.15	446.079	980.649	4556.52	391.896	676.188	2108		12003.2	7327.1	844.534	10482	11138.9	0	755.97	49.1362	613.565	811.721	1618.27	1305.02	460.407	70.9637	1448.58	[311][M]+		1
312	M365T0_1	364.928	364.927	364.929	0.26955	0.26925	0.285833	4	4	0	0	0.000794246	0.0052893	10441.6	326.225	999.955	5873.45	162.961	675.329	2719		12566.4	10840.6	363.968	15488.8	12948.1	154.141	245.596	230.055	499.215	502.115	1283.43	752.984	154.471	1970.51	838.379	[98][M+2]+		1
313	M923T0	923.483	923.482	923.487	0.269533	0.26925	0.286017	4	4	0	0	0.000795084	0.00528964	21786	87.7062	467.269	12977.4	128.506	537.118	6380		32851.6	20526.9	0	26502.7	29048.6	305.422	101.018	0	32.0912	0	280.4	674.285	0	1306.42	75.2396			1
314	M645T12_1	645.243	645.239	645.244	12.2007	12.1604	12.2089	3	0	3	0	0.00079762	0.00529065	0	7527.58	2328.87	0	3764.2	1445.61	2070		0	0	0	0	0	9674.46	1702.27	10371.2	10147.1	5742.85	2555.39	2872.45	3937.05	0	2279.48		[M+H]+ 644.24	36
315	M664T0	663.85	663.846	663.855	0.26975	0.26925	0.304133	5	4	0	1	0.000800688	0.00529187	7277.57	468.294	814.216	3961.86	395.426	515.072	1775		10569	6631.89	676.079	9511.65	8999.19	68.2624	650.106	38.8538	930.356	653.894	996.74	340.813	486.943	1626.09	620.496			1
316	M856T0_1	855.826	855.824	855.83	0.269533	0.26925	0.286017	4	4	0	0	0.000809701	0.0052954	11733.7	245.484	681.173	6754.41	290.511	928.956	3205		17450.2	11437	424.796	13179.8	16176.6	0	130.984	33.7414	364.097	698.595	2122.95	0	0	1111.54	171.37	[400][M]3+		1
317	M866T0_2	866.154	866.148	866.156	0.285925	0.285767	0.286417	4	4	0	0	0.000810705	0.00529579	12334.5	53.7582	318.29	7325.67	65.0399	643.325	3013		16961.3	11310	434.78	19327.4	13638.9	80.3735	0	0	154.042	34.376	0	0	29.7527	1467.03	94.6728			1
318	M846T0_2	846.313	846.309	846.314	0.302283	0.286417	0.3027	3	3	0	0	0.000811041	0.00529592	3547.08	99.668	267.268	2020.1	116.348	241.61	1011		4494.14	3177.72	173.492	4956.71	4933.31	41.7197	74.3895	304.609	19.5437	58.0778	580.879	334.604	0	372.788	48.0691	[394][M+1]2+		15
319	M969T0_3	969.474	969.473	969.481	0.26975	0.252717	0.286017	5	4	0	1	0.000812641	0.00529654	9994.04	108.136	261.985	5926.69	139.826	357.884	2783		13139.8	9075.93	297.158	15708.5	11748.8	0	139.501	0	65.0554	336.125	0	171.976	0	867.694	270.255	[466][M+2]3+		1
320	M671T0_2	671.36	671.36	671.361	0.269333	0.26925	0.286417	4	4	0	0	0.000813598	0.0052969	8013.56	20.8349	121.579	4804.61	28.7202	213.877	2395		12257.2	8268.23	76.7824	8095.78	11369.8	47.4121	56.7623	0	0	0	493.832	0	0	0	114.062	[287][M+2]+		1
321	M942T0_1	941.818	941.816	941.82	0.285925	0.285767	0.286417	4	4	0	0	0.000815752	0.00529773	24349.4	542.829	1503.06	14046.9	426.962	1542.63	5945		34398.4	25139.3	125.633	28666.1	33417.7	0	828.802	217.018	1030.17	638.152	1820.55	531.595	587.275	4077.28	498.592	[448][M]+		1
322	M382T14	382.121	382.115	382.127	13.8468	13.8123	13.8652	14	5	5	4	0.000820951	0.0052997	6277.6	10182.7	9739.45	2083.2	589.198	593.754	1612		4676.5	6367.95	4309.59	9576.36	6457.61	10313.4	10916	9664.28	9507.23	10512.5	10698.2	9678.06	9798.57	9376.17	9146.31	[114][M+1]+		10
323	M958T0_1	957.809	957.808	957.812	0.285833	0.285767	0.286017	3	3	0	0	0.000822968	0.00530046	6644.08	86.1284	288.053	3912.32	69.4961	168.696	1765		9869.58	5334.57	363.968	8558	9094.27	0	105.943	188.134	83.5463	53.0184	479.874	383.415	190.276	51.1414	335.557	[456][M]3+		1
324	M929T0_1	928.822	928.821	928.827	0.285892	0.269317	0.286417	4	4	0	0	0.000827661	0.00530222	12244	436.538	584.675	7101.41	360.789	361.346	2822		16013.2	11505.2	161.541	16698.1	16842.1	0	529.716	118.606	796.269	738.099	760.399	607.074	585.15	0	970.754	[442][M+2]+		1
325	M581T0	580.854	580.854	580.858	0.3027	0.285767	0.302933	3	3	0	0	0.000828507	0.00530253	3925.07	105.931	229.707	2260.18	112.921	285.506	927		4995.46	4175.34	116.658	4267.05	6070.85	0	187.423	0	253.04	89.1909	102.629	650.209	0	395.696	0			15
326	M589T0	588.895	588.891	588.896	0.302333	0.286017	0.302933	3	3	0	0	0.000833086	0.00530422	6798.33	126.799	939.542	3787.99	118.786	541.501	1663		8578	7741.88	125.643	8061.04	9485.08	0	250.704	207.797	0	175.493	1314.57	1170.47	523.128	1472.29	217.254		[M+H]+ 587.885	15
327	M813T0	812.825	812.822	812.831	0.26935	0.253217	0.286417	5	4	0	1	0.000833133	0.00530424	10954.2	199.833	1035.12	6239.86	190.459	786.816	2669		15076	10582.4	523.516	16231.2	12357.6	0	457.482	151.325	330.06	60.2954	2379.38	482.464	631.185	590.735	1091.84			1
328	M447T0	446.884	446.882	446.887	0.285892	0.26975	0.302333	4	4	0	0	0.00084156	0.00530731	3944.43	106.123	185.994	2301.03	135.594	146.651	1419		4045.89	4609.03	0	5291.31	5775.95	24.1895	0	0	275.965	230.458	309.939	61.4349	0	318.947	239.648			1
329	M924T0_2	924.154	924.151	924.155	0.269533	0.26925	0.286017	4	4	0	0	0.000843259	0.00530792	8140.8	58.2956	142.881	4886.55	70.6066	157.867	2412		11933.9	7471.53	0	11603.2	9695.27	71.6694	48.1036	0	0	171.705	0	12.8181	110.622	381.335	209.627			1
330	M725T0	724.868	724.865	724.872	0.285925	0.285767	0.286417	4	4	0	0	0.000843603	0.00530804	8585.75	183.764	453.236	5005.9	145.662	466.742	2216		11575	8656.69	0	12424.3	10272.8	24.154	378.15	174.872	67.8812	273.764	0	450.166	0	1061.15	754.861			1
331	M889T0_2	889.48	889.479	889.481	0.286017	0.285767	0.286417	3	3	0	0	0.000844114	0.00530822	7454.82	215.567	446.56	4309.48	148.169	439.138	2092		11224.9	6678.46	586.334	10939.3	7845.1	175.06	206.108	301.628	0	395.039	756.289	158.691	64.4483	1063.53	189.841			1
332	M967T0_2	967.469	967.462	967.473	0.29435	0.269317	0.3027	4	4	0	0	0.000844892	0.0053085	6190.48	97.2263	548.352	3468.46	70.8276	871.529	1811		7531.02	6871.62	321.088	9529.93	6698.74	101.146	0	58.0608	151.433	175.493	0	47.7958	385.194	2083.32	225.452			15
333	M867T0_2	867.157	867.151	867.161	0.2858	0.26935	0.286417	4	4	0	0	0.00084796	0.0053096	4692.59	24.3512	133.072	2801.16	41.7747	195.041	1289		6973.23	4427.93	82.7654	6855.57	5123.48	25.289	96.467	0	0	0	0	234.309	0	431.049	0	[410][M+1]3+		1
334	M145T2	145.046	145.041	145.049	1.92065	1.8883	2.06692	15	5	5	3	0.000850985	0.00531067	6880.22	2229.06	2742.51	1937.46	1129.43	1483.59	1544		9323.25	8241.59	6689.01	4512.76	5634.5	1212.01	1506.2	1567.31	3095.47	3764.29	1325.32	3921.56	4190.35	1002.4	3272.92		[M+Na]+ 122.052 [M+H]+ 144.041	14
335	M781T0	780.825	780.819	780.829	0.277592	0.269317	0.286417	4	3	0	1	0.00085099	0.00531067	5043.95	366.037	957.518	2627.53	299.004	470.273	1095		7138.19	5397.79	478.64	5999.66	6205.45	0	281.684	285.211	446.057	817.235	1387.43	929.796	412.781	585.998	1471.59			1
336	M525T0	525.29	525.288	525.294	0.286017	0.26925	0.286417	3	3	0	0	0.00085465	0.00531195	4517.43	47.1159	67.2559	2715.9	41.2462	54.7942	1371		5591.95	5097.46	110.681	4343.26	7443.79	43.9809	77.1736	0	98.8533	15.5715	102.629	18.0068	0	91.7232	123.921			1
337	M730T0	730.169	730.168	730.174	0.26975	0.26935	0.285833	3	3	0	0	0.000854901	0.00531204	2620.21	13.8727	275.522	1504.1	31.0203	171.806	842		3731.8	3051.71	0	3460.31	2857.25	69.3634	0	0	0	0	459.322	333.358	0	245.27	339.661			1
338	M609T0	608.867	608.862	608.869	0.285833	0.252667	0.286417	5	4	1	0	0.00085559	0.00531228	7474.84	428.721	709.835	4157.55	473.872	457.115	2000		8854.64	10949.7	277.212	8093.29	9199.35	0	34.6723	234.145	980.896	893.893	1151.9	276.911	316.104	1236.79	567.47			1
339	M948T0_1	947.799	947.794	947.802	0.285833	0.285767	0.286017	3	3	0	0	0.000861044	0.00531418	14623.5	378.537	1302.94	8361.85	463.284	841.333	3160		20722.9	14133.6	346.029	18315.5	19599.7	0	1134.48	363.399	0	394.803	2393.66	867.06	255.463	1871.69	1126.81			1
340	M902T0	901.811	901.806	901.816	0.2858	0.26975	0.286017	4	4	0	0	0.000864251	0.00531528	9901.82	482.845	285.981	5789.96	299.986	306.343	2972		13976.3	10620.4	817.683	15600.4	8494.27	83.6765	600.987	616.548	837.526	275.488	802.53	258.805	0	132.55	236.018			1
341	M828T0_1	828.155	828.152	828.155	0.285833	0.26925	0.286017	3	3	0	0	0.00086646	0.00531603	5537.24	0	115.666	3336.98	0	210.239	1670		8757.81	5067.22	356.972	8194.65	5309.55	0	0	0	0	0	0	0	34.6754	489.442	54.2109			1
342	M922T0	922.146	922.143	922.148	0.285833	0.285767	0.286017	3	3	0	0	0.000867477	0.00531638	4757.51	90.7872	263.343	2785.91	106.394	218.131	1717		7445.31	6154.38	162.532	4453.4	5571.95	39.5828	148.559	0	250.222	15.5715	583.958	159.943	229.729	0	343.086			1
343	M893T0	892.82	892.818	892.821	0.285767	0.26975	0.286017	3	3	0	0	0.000872144	0.00531796	6416.17	180.358	375.386	3731.62	167.941	323.815	1825		10713	6894.2	403.853	6816.41	7253.44	0	354.428	278.111	0	269.25	882.68	0	391.805	371.558	230.888			1
344	M884T0_1	884.159	884.159	884.159	0.285925	0.26925	0.286417	4	4	0	0	0.000879475	0.00532041	47238.4	303.674	2699.58	27793.4	201.584	3248.93	13011		69751.8	46345.2	103.709	64183.8	55807.4	0	400.658	366.496	528.291	222.923	2618.1	524.095	599.157	8311.75	1444.79	[423][M]3+		1
345	M284T0	284.329	284.328	284.33	0.261275	0.252733	0.26935	4	4	0	0	0.000881462	0.00532107	5015.75	257.995	495.271	2800.16	138.775	447.043	1542		6350.44	4620.96	367.971	6180.32	7559.04	437.1	124.243	211.638	370.114	146.879	93.6873	126.469	1099.82	826.052	330.326			1
346	M980T0_3	980.476	980.469	980.477	0.286017	0.269317	0.286417	3	3	0	0	0.000882256	0.00532133	5176.13	297.715	312.848	2941.34	230.967	406.39	1507		5168.44	4698.02	650.153	8498.66	6865.35	246.626	306.272	686.076	118.615	130.987	798.419	19.1708	31.7127	714.936	0			1
347	M422T14_2	421.721	421.714	421.726	13.8468	13.8135	14.0637	12	5	2	5	0.000884439	0.00532205	9292.45	14582.3	5749.96	1964.69	1566.15	3982.43	2122		9054.26	8716.97	12270.8	6824.68	9595.57	12418.9	15131.4	15182.6	16495.6	13683.2	1812.81	10453.7	8326.39	1472.05	6684.84		[M+Na]+ 398.732	10
348	M934T0_3	934.475	934.472	934.477	0.285925	0.285767	0.286417	4	4	0	0	0.000885439	0.00532238	8658.79	176.522	436.074	5073.44	312.1	535.136	2190		11591.7	8280.35	0	11159.4	12262.4	0	0	70.0345	730.62	81.9566	0	0	353.095	1302.32	524.961			1
349	M728T0_2	728.357	728.351	728.359	0.2858	0.26975	0.286017	4	4	0	0	0.000885867	0.00532252	5283.9	49.6121	88.8772	3188.08	52.623	100.548	1552		7578.68	6035.28	0	7886.25	4919.3	126.445	60.7742	60.8412	0	0	0	114.396	21.4414	251.197	57.3517	[317][M+1]2+		1
350	M912T0_3	912.471	912.471	912.483	0.285767	0.26975	0.285833	3	3	0	0	0.000887377	0.00532301	5295.05	47.0286	487.746	3068.41	44.3489	317.654	1545		7996.59	6392.47	0	6066.04	6020.16	0	63.566	76.6851	94.8921	0	568.244	0	398.966	854.792	616.726			1
351	M763T0	762.844	762.84	762.846	0.270067	0.26925	0.286417	5	4	0	1	0.00088937	0.00532366	7307.09	150.705	727.613	4179.16	196.578	508.047	1854		9806.86	8275.52	110.686	7768.18	10574.2	484.443	158.915	22.4943	87.6721	0	689.497	641.155	181.069	1562.98	563.366	[339][M+2]2+		1
352	M899T0	898.826	898.819	898.829	0.277792	0.26925	0.286017	4	4	0	0	0.000892224	0.00532458	10671.5	320.712	643.944	6224.73	263.035	364.164	2857		16252.4	12490.1	523.536	9421.28	14670.4	195.979	51.0454	724.732	203.666	428.137	909.076	613.051	27.7008	891.927	777.963	[427][M+2]2+		1
353	M691T0	690.879	690.878	690.88	0.2858	0.26975	0.286017	4	4	0	0	0.000893945	0.00532514	10976.6	295.355	654.68	6401.54	381.94	522.135	2692		12804	11409.3	228.333	13118.2	17323.3	0	0	412.169	908.54	156.064	1188.48	235.055	47.1275	1164.65	638.079			1
354	M878T0_1	878.158	878.154	878.16	0.269533	0.26925	0.286017	4	4	0	0	0.000899903	0.00532704	20221.6	91.3657	457.45	12206.8	93.6069	701.931	6081		29745.3	17710.5	69.8022	28607.9	24974.7	0	142.387	36.9602	47.5008	229.981	167.697	96.1357	0	1694.59	328.827	[418][M]+		1
355	M630T0	629.861	629.857	629.864	0.285767	0.26975	0.3027	5	4	0	1	0.000900126	0.00532711	6784.18	7.36177	512.398	3971.6	16.4614	537.805	1874		8800.16	6206.43	121.655	9970.97	8821.71	0	0	36.8088	0	0	229.147	0	272.115	1361.91	698.82			1
356	M458T0	458.16	458.158	458.164	0.286125	0.285767	0.3027	4	4	0	0	0.000902221	0.00532777	2860.76	0	63.0091	1731.87	0	103.037	963		3815.97	3528.17	0	2560.83	4398.85	0	0	0	0	0	40.9965	29.5883	0	0	244.461			1
357	M988T0	987.805	987.793	987.806	0.277758	0.253217	0.285833	4	3	0	1	0.000909432	0.00533003	6097.84	95.1414	430.797	3559.17	161.334	400.148	1637		9089.36	6730.6	392.886	5320.19	8956.16	0	24.0216	72.8937	0	378.792	811.695	737.04	0	0	605.247			1
358	M413T0_2	413.263	413.262	413.265	0.261275	0.252733	0.26935	4	4	0	0	0.000910934	0.0053305	17911.4	46.8726	227.574	10908.1	84.5151	207.295	5759		27278.2	15384.2	34.9026	24250.2	22609.6	0	194.942	39.4213	0	0	0	437.694	43.1543	432.334	224.688			1
359	M936T0	935.806	935.801	935.809	0.277633	0.2528	0.286417	4	4	0	0	0.000915443	0.00533189	7494.4	232.902	748.33	4277.51	214.97	485.069	1958		5358.28	10327.2	919.388	10218.7	10648.5	387.554	433.404	343.549	0	0	1127.24	534.651	156.517	1355.77	567.47	[445][M+4]+		1
360	M443T0	442.874	442.869	442.876	0.286017	0.26925	0.286417	3	3	0	0	0.000919602	0.00533317	2826	34.0249	307.985	1624.07	61.6509	204.284	670		3151.21	3391.77	0	3428.66	4158.32	0	27.9632	0	142.161	0	304.782	351.565	0	310.725	572.854			1
361	M901T0_3	901.488	901.484	901.491	0.277667	0.26925	0.286417	4	4	0	0	0.000923638	0.00533439	8092	34.8496	461.37	4795.43	49.8995	558.308	2368		13132.2	6433.51	640.186	10032.2	10221.9	107.753	66.4948	0	0	0	482.956	0	0	1367.25	456.644	[428][M+2]3+		1
362	M972T0	971.802	971.799	971.805	0.285833	0.26925	0.286017	3	3	0	0	0.000925738	0.00533502	5704.4	129.487	602.955	3174.36	126.372	865.63	1657		7419.19	6069.31	299.15	8482.13	6252.21	204.787	0	0	158.841	283.804	442.881	0	0	2095.75	476.142	[468][M+1]3+		1
363	M817T0_3	817.497	817.493	817.499	0.26935	0.26925	0.26975	3	3	0	0	0.000931114	0.00533663	8484.52	34.8835	85.2502	5183.07	69.7162	115.372	2825		14163.5	8799.69	0	9825.14	9634.22	0	15.3932	0	159.024	0	16.4611	0	62.481	61.6405	285.669			1
364	M697T0	696.845	696.844	696.85	0.294267	0.285767	0.302933	4	4	0	0	0.000934244	0.00533756	4934.95	237.347	228.469	2853.07	406.854	274.827	1239		7657.36	4234.7	376.929	5625.22	6780.54	0	247.232	0	939.501	0	182.664	33.9882	239.086	0	686.605			15
365	M862T0_2	862.162	862.159	862.166	0.2858	0.26975	0.286017	4	4	0	0	0.00093545	0.00533792	14036.2	202.253	513.019	8409.74	229.577	446.757	3761		21601.4	13170.8	317.113	20002	15089.7	58.3534	470.003	48.522	0	434.387	897.751	136.115	523.237	1007.99	0	[405][M+2]3+		1
366	M829T0	828.824	828.82	828.827	0.277758	0.269317	0.286017	4	4	0	0	0.000936212	0.00533814	6287.96	113.654	539.183	3654.02	101.684	410.509	1547		8616.74	8319.65	521.518	4798.2	9183.67	0	241.062	26.4839	181.307	119.418	1211.95	301.645	345.347	640.219	196.759			1
367	M648T0	647.87	647.866	647.872	0.286017	0.285767	0.286417	3	3	0	0	0.000936383	0.00533819	3656.36	2.42596	82.6254	2219.96	5.42462	164.263	1210		6017.93	3553.16	38.888	4576.27	4095.58	0	0	12.1298	0	0	0	13.7374	23.4569	375.933	0			1
368	M680T0_1	679.855	679.854	679.859	0.31885	0.302283	0.336067	3	3	0	0	0.00093644	0.00533821	1179.62	23.3694	101.772	669.409	52.2555	155.516	704		1614.21	1057.88	108.671	1280.74	1836.57	0	0	0	0	116.847	0	57.6746	78.2545	372.932	0		[M+Na]+ 656.869	15
369	M467T0	466.894	466.893	466.897	0.285833	0.252717	0.286417	5	4	0	1	0.000942398	0.00533995	10116.3	85.7854	421.216	6061.3	154.654	470.096	2788		15958	9512.45	90.7422	13007.7	12012.6	356.726	0	0	72.2005	0	211.679	148.041	0	1172.73	573.627			1
370	M1003T0_2	1003.46	1003.46	1003.47	0.285892	0.252583	0.286417	4	3	0	1	0.000943073	0.00534015	5858.08	176.782	529.296	3377.86	57.6638	369.407	1406		7556.85	5930.18	0	8100.4	7702.99	177.262	254.264	141.101	206.287	104.997	0	483.529	881.881	879.841	401.231			1
371	M942T0_2	942.311	942.311	942.319	0.285833	0.26935	0.286417	3	3	0	0	0.000946498	0.00534114	6618.91	207.479	398.855	3877.19	143.212	354.996	1787		9645.43	7516.76	0	6799.1	9133.27	338.009	312.051	71.5728	34.0374	281.725	784.033	134.195	80.8162	784.864	210.364			1
372	M638T0	637.862	637.858	637.866	0.26975	0.252583	0.286017	5	4	0	1	0.000946878	0.00534125	7408.08	244.45	878.813	4186.53	546.608	340.155	1880		9902.6	8096.08	48.8612	10012	8980.85	0	0	0	1222.25	0	725.462	567.667	1137.97	1338.03	624.936	[260][M+3]+		1
373	M919T0	918.811	918.805	918.813	0.285925	0.252717	0.286417	4	3	0	1	0.000947914	0.00534155	8295.12	196.483	726.018	4802.72	217.578	558.937	2382		13552.5	8203.29	721.982	10976.3	8021.55	0	48.156	259.707	543.567	130.987	722.731	270.521	179.023	1573.26	884.556	[436][M+4]+		1
374	M950T0	949.813	949.808	949.816	0.277833	0.252717	0.302333	4	3	0	1	0.000948215	0.00534164	6510.42	327.703	542.627	3715.77	200.155	455.913	1650		7127.09	7800.82	0	9129.39	8494.79	0	390.064	315.943	394.009	538.501	51.4765	54.3171	749.851	1001.67	855.823	[454][M+1]+		1
375	M929T0_2	929.481	929.473	929.485	0.277792	0.253217	0.286967	6	4	0	2	0.000955192	0.0053524	45981.5	711.637	3203.94	26977.8	615.871	3498.52	12746		65238.5	45779.7	0	65080.5	53808.8	16.5151	821.61	265.842	1609.04	845.176	6098.09	227.919	154.471	7729.66	1809.55			1
376	M903T0	902.809	902.804	902.817	0.294375	0.286017	0.304133	4	3	0	1	0.000958549	0.00535753	4948.13	443.611	391.925	2787.18	163.078	186.23	1325		4452.18	7316.5	335.035	6016.83	6620.11	371.093	625.065	312.343	614.016	295.541	217.281	477.64	403.867	209.314	651.521			15
377	M438T14_1	437.703	437.698	437.708	13.842	13.8135	13.8682	12	5	3	4	0.000959384	0.00535881	44470.2	60846.6	49647.9	6338.79	5878.29	2337.46	13881		51889.3	45859.7	48151.4	40694.6	35755.8	57694.1	63118.8	52631.1	62724.9	68064.2	48371.6	51606.1	49105.2	52414.6	46742.3	[152][M]+	[M+K]+ 398.732	10
378	M885T0_2	885.484	885.48	885.491	0.285925	0.285767	0.286417	4	4	0	0	0.000963477	0.00536503	8692.66	83.5884	224.215	5272.17	119.719	203.833	2796		14501.7	7936.94	385.906	11453.6	9185.14	96.8886	0	0	285.708	35.3456	424.385	72.4228	0	448.792	175.475	[423][M+2]+		1
379	M912T0_2	912.15	912.146	912.151	0.285892	0.269317	0.286417	4	4	0	0	0.000971648	0.00537733	8889.59	164.07	489.156	5282.45	97.2583	422.399	2454		12526.3	7275.36	323.082	12864.6	11458.6	0	154.099	221.876	203.193	241.182	0	97.9838	577.989	896.54	873.268			1
380	M666T0	665.857	665.852	665.859	0.286017	0.285767	0.302933	3	3	0	0	0.000976095	0.00538396	5286.95	131.107	368.74	3072.46	267.469	474.691	1229		6920.86	5833.1	0	5836.89	7843.88	0	47.3733	0	0	608.161	0	488.141	185.406	1143.59	26.5574			1
381	M562T0_1	561.871	561.868	561.875	0.286217	0.285833	0.302283	4	4	0	0	0.000978404	0.00538739	4852.4	149.7	422.345	2812.48	131.233	296.107	1403		7703.39	5185.53	215.388	6228.36	4929.31	248.127	185.424	24.4467	290.504	0	229.87	226.234	390.303	937.389	327.931	[216][M]2+		1
382	M957T0_3	957.47	957.462	957.476	0.277667	0.26925	0.286417	4	4	0	0	0.000984301	0.00539609	9201.39	102.311	617.563	5466.1	135.964	436.713	2645		8319.99	10508.3	254.278	14040.4	12884	213.595	0	14.3146	283.645	0	709.021	831.798	261.885	1181.47	103.643			1
383	M486T12_1	486.275	486.27	486.279	11.6808	11.6495	11.6999	10	3	4	3	0.000987027	0.00540008	25363	4389.46	7869.22	11944	720.723	1558.66	8021		14521.6	44054.2	26250	26686	15303.2	5603.33	4353.57	3885.91	4299.22	3805.26	9455.82	8255.6	5287.11	7858.95	8488.6	[177][M]+	[M+K]+ 447.317 [M+Na]+ 463.291 [M+H]+ 485.273	21
384	M576T0	576.381	576.376	576.382	0.269317	0.26925	0.26975	3	3	0	0	0.000990222	0.00540474	2738.87	15.1661	21.4918	1686.37	25.2694	33.7725	963		3075.84	2182.82	113.678	4250.83	4071.16	0	0	0	17.5546	58.2756	77.1612	0	0	30.2979	0			1
385	M851T0	850.819	850.816	850.822	0.286217	0.26925	0.302333	4	4	0	0	0.000991668	0.00540685	8527.43	159.005	833.735	4948.03	98.6507	667.265	2166		9906.42	7155.26	610.161	12779.8	12185.5	0	255.924	137.471	212.9	188.731	613.923	694.269	57.1124	1883.83	919.54	[396][M+2]+		1
386	M850T0	849.812	849.811	849.814	0.286017	0.285833	0.286417	3	3	0	0	0.000998404	0.00541658	3778.74	179.852	579.466	2046.87	170.18	527.77	1004		4707.36	4384.89	134.612	4722.54	4944.29	0	456.289	194.692	106.061	142.22	620.904	414.156	0	1432.13	430.138	[396][M+1]+		1
387	M421T0_1	420.884	420.88	420.887	0.285833	0.26925	0.286417	3	3	0	0	0.00100303	0.00542321	3861.79	373.448	371.264	2144.38	239.219	201.23	1090		4843.76	4143.55	294.153	4021.81	6005.67	0	313.869	576.167	584.189	393.018	389.467	446.995	40.7946	586.288	392.773			1
388	M575T0_1	574.868	574.867	574.869	0.26975	0.269317	0.285767	3	3	0	0	0.00100409	0.00542473	5654.08	257.672	241.762	3335.93	211.742	307.179	1385		8219.75	5939.19	0	8043.63	6067.85	41.7775	380.878	14.2605	395.579	455.865	0	223.047	233.977	751.788	0			1
389	M884T0_2	884.492	884.48	884.494	0.2704	0.26925	0.286017	5	3	1	1	0.00100804	0.00543035	21910.5	223.597	1079.7	13160.8	352.365	1182.42	6158		35134	19883.7	465.68	27889.6	26179.6	27.5652	0	154.001	844.844	91.576	851.851	620.609	0	3103.96	822.068	[423][M+1]3+		1
390	M958T0_2	958.138	958.133	958.142	0.277792	0.26925	0.286017	4	4	0	0	0.00101975	0.00544681	4730.72	201.262	215.318	2802.85	188.169	169.272	1614		6236.45	5159.58	18.9463	4911.95	7326.69	44.0403	235.965	190.179	37.1317	498.997	65.7643	0	324.288	368.427	318.112	[456][M+1]3+		1
391	M775T0_1	774.828	774.824	774.831	0.277758	0.269317	0.286017	4	4	0	0	0.00101976	0.00544682	6398.65	291.575	373.982	3761.93	254.587	182.967	1756		8870.89	5489.7	170.522	8718.34	8743.8	0	628.918	204.412	473.498	151.046	591.98	129.684	277.008	365.972	505.265	[343][M+4]+		1
392	M930T0_3	930.481	930.478	930.489	0.26975	0.26925	0.286017	3	3	0	0	0.00102021	0.00544745	6191.67	87.608	635.001	3611.16	86.7779	451.614	1886		8396.83	5429.65	384.907	9692.46	7054.48	134.323	198.403	105.314	0	0	535.362	782.806	0	1251.4	605.439			1
393	M862T0_1	861.831	861.827	861.832	0.285925	0.26925	0.286417	4	4	0	0	0.00102086	0.00544835	23736.2	343.218	1188.7	14256.3	437.617	1071.29	6068		33241.3	21165.8	0	34531	29742.8	0	330.35	314.877	0	1070.86	3062.85	391.195	653.533	850.101	985.832	[405][M+1]3+		1
394	M930T0_1	929.818	929.817	929.822	0.285833	0.285767	0.286417	3	3	0	0	0.00102115	0.00544875	26244.6	454.901	1995.74	15536.4	336.008	1294.71	7003		37341.9	23143.8	417.816	36999.7	33319.6	37.4342	741.603	143.146	679.717	672.606	2555.56	712.513	1513	3974.42	1223.19			1
395	M895T0	894.836	894.833	894.837	0.285833	0.26925	0.286017	3	3	0	0	0.00102247	0.00545059	9726.07	287.641	853.008	5683.04	290.944	440.251	2680		15114.1	8868.88	445.737	11096.2	13105.5	285.161	423.773	700.391	28.8802	0	771.703	1029.9	136.058	1040.57	1286.81			1
396	M911T0_2	911.476	911.475	911.477	0.285925	0.285767	0.286417	4	4	0	0	0.00102518	0.00545434	14832.6	267.214	865.22	8856.31	163.678	748.343	3673		20215.2	13919.4	0	22275.4	17753.2	0	315.309	413.563	235.114	372.082	542.162	630.67	0	1976.55	1176.72			1
397	M962T0	962.466	962.459	962.466	0.286017	0.285833	0.286417	3	3	0	0	0.00103721	0.00547339	2688.68	129.237	56.8304	1602.18	227.775	49.7382	849		3021.35	2771.46	0	4236.17	3414.4	525.898	0	120.287	0	0	99.4165	0	27.5364	39.5719	117.627			1
398	M844T0_1	843.819	843.817	843.821	0.285925	0.285767	0.286417	4	4	0	0	0.0010466	0.00548805	6935.01	213.933	810.737	4007.6	230.486	256.59	1790		9892.69	6152.53	251.286	9343.54	9035.02	124.233	0	103.898	595.43	246.105	471.027	706.316	926.714	1161.57	788.059	[389][M+4]+		1
399	M833T0_2	833.167	833.165	833.169	0.277792	0.26925	0.286017	4	4	0	0	0.00105194	0.0054963	8179.37	56.0902	168.706	5036.97	76.8896	137.418	2394		12907.7	7305.39	72.7937	11648.3	8962.72	145.333	0	0	135.118	0	162.356	153.366	13.2989	390.344	124.166			1
400	M833T0_3	833.494	833.492	833.499	0.269533	0.26925	0.286017	4	4	0	0	0.00105246	0.00549709	8061.38	2.50411	463.943	4888.65	5.59937	277.966	2379		12056.4	6811.05	82.7686	10079.7	11277	0	12.5206	0	0	0	640.368	111.464	605.313	739.264	223.304			1
401	M856T0_2	856.159	856.156	856.167	0.26935	0.26925	0.26975	3	3	0	0	0.0010548	0.00550069	6659.43	176.425	284.727	3993.94	95.4252	424.462	1963		10341.9	6304.51	406.847	9958.63	6285.23	129.005	325.181	212.521	133.209	82.2103	410.497	35.2498	0	977.89	0	[400][M+1]3+		1
402	M413T0_1	412.908	412.908	412.909	0.269533	0.26925	0.286017	4	4	0	0	0.00105611	0.0055027	7847.21	72.9249	174.39	4824.05	97.3124	144.297	2569		12262.2	5881.04	316.104	10169.8	10606.9	22.0521	0	222.788	119.785	0	125.516	289.475	23.5584	360.44	72.9585			1
403	M712T0	711.843	711.837	711.844	0.285833	0.26975	0.286017	3	3	0	0	0.00105785	0.00550537	4685.72	239.173	412.278	2718.69	165.076	133.376	1181		7185.79	5482.87	599.301	3396.7	6763.94	15.4141	382.359	362.976	322.84	112.274	438.771	192.773	557.529	432.093	440.226	[311][M+1]+		1
404	M927T0	926.81	926.806	926.812	0.286017	0.285767	0.302333	3	3	0	0	0.001064	0.00551472	5958.11	176.55	477.355	3491.46	205.094	449.195	1581		6785.09	4819.21	482.629	9013.13	8690.51	0	323.987	101.861	0	456.904	749.128	0	32.6955	1021.85	583.102	[442][M]+		1
405	M277T0	276.932	276.931	276.933	0.277792	0.26925	0.286017	4	4	0	0	0.00107803	0.00553578	3152.97	190.876	269.815	1792.51	212.532	310.715	955		3659.61	3812.33	69.8017	3472.31	4750.8	87.9618	260.461	530.661	75.2949	0	181.879	48.9919	0	347.553	770.652			1
406	M784T0_1	783.848	783.841	783.848	0.26975	0.269317	0.286017	3	3	0	0	0.00107888	0.00553704	6735.18	141.395	681.575	3957.13	171.356	313.26	1807		8927.49	5322.56	566.391	10706.1	8153.35	0	433.404	95.0895	41.2575	137.224	966.94	888.245	235.288	843.311	474.089			1
407	M489T0_1	488.873	488.871	488.875	0.277792	0.26925	0.286017	4	4	0	0	0.00108073	0.00553978	3601.17	147.864	481.391	2015.96	189.113	418.903	971		4916.82	3261.9	253.28	5228.48	4345.38	0	355.391	0	353.783	30.1477	456.24	175.732	103.322	1162.68	508.979			1
408	M779T0	778.831	778.83	778.833	0.285925	0.285767	0.286417	4	4	0	0	0.00108652	0.00554833	8687.98	396.694	960.591	5010.75	271.958	376.813	2279		11472.6	9715.49	135.616	9155.1	12961.1	0	463.041	275.044	530.158	715.229	1034.76	1357.93	414.311	1225.31	770.652			1
409	M1004T0	1003.8	1003.79	1003.8	0.2858	0.26975	0.286017	4	4	0	0	0.00110212	0.00557104	8174.08	202.888	1043.31	4728.29	165.945	572.85	2153		9296.97	9417.36	0	12290.2	9865.89	0	184.919	93.0446	337.28	399.197	1230	931.911	111.506	1348.46	1594.66	[484][M+3]+		1
410	M997T0_2	997.118	997.112	997.119	0.26935	0.2528	0.285767	3	3	0	0	0.00110405	0.00557381	2244.15	103.486	40.8506	1350.43	195.918	42.3807	901		2091.67	2727.18	330.052	2006.24	4065.61	0	0	0	67.3824	450.046	0	35.6685	0	89.0751	79.5093			1
411	M729T0	728.846	728.845	728.85	0.286217	0.285767	0.302333	4	4	0	0	0.0011055	0.0055759	4901.59	368.73	539.242	2776.42	265.085	207.026	1277		5484.11	4855.24	258.222	7453.74	6456.64	15.3707	612.196	651.978	253.012	311.096	428.413	464.96	401.827	903.905	497.104	[317][M+2]2+		1
412	M558T0	557.879	557.877	557.882	0.285892	0.269317	0.286417	4	4	0	0	0.00110961	0.00558177	5183.87	124.67	455.229	3075.92	102.369	170.233	1610		6762.51	5839.19	0	8019.01	5298.63	31.8393	232.485	171.839	187.187	0	351.545	334.982	307.999	632.109	649.508			1
413	M788T0_3	788.17	788.168	788.172	0.26935	0.269317	0.302933	3	3	0	0	0.00111052	0.00558307	3396.01	30.9857	11.2529	2121.18	61.5975	25.1622	1162		4239.82	5042.48	0	2701.8	4995.97	14.3131	140.616	0	0	0	0	0	56.2644	0	0			1
414	M926T0_1	926.144	926.139	926.148	0.286017	0.285767	0.286417	3	3	0	0	0.00111075	0.00558341	4704.39	67.1974	104.743	2903.35	68.0374	28.9298	1291		5376.27	4141.55	0	7362.35	6641.81	69.2699	152.418	0	114.299	0	127.26	123.929	123.543	86.5117	62.4724			1
415	M835T0	835.497	835.491	835.501	0.285767	0.269317	0.286017	3	3	0	0	0.00111709	0.0055924	4539.31	0	366.476	2735.37	0	267.618	1249		3589.15	5855.2	253.282	7286.91	5711.99	0	0	0	0	0	408.972	38.3415	217.897	757.728	409.441			1
416	M863T0	862.825	862.817	862.827	0.269533	0.26925	0.286017	4	4	0	0	0.00111841	0.00559426	10645	180.357	383.377	6508.42	227.887	373.95	3102		18384.9	9961.71	575.391	10900.6	13402.4	66.0604	509.491	326.233	0	0	923.489	35.3683	20.5191	456.942	480.567	[405][M+2]+		1
417	M867T0_1	866.821	866.82	866.822	0.285892	0.269317	0.286417	4	4	0	0	0.00112279	0.00560042	8333.38	128.784	382.762	5080.9	156.862	220.203	2365		13735.6	7587.63	208.4	10931.2	9204.05	45.0804	301.942	0	0	296.896	662.982	163.12	570.748	280.381	236.576	[410][M]3+		1
418	M973T0	972.8	972.798	972.806	0.302333	0.285767	0.3027	3	3	0	0	0.00112356	0.0056015	5386.7	87.8999	526.499	3151.08	105.328	590.141	1517		7466.6	5492.8	82.7577	5853.08	8038.25	0	233.079	163.946	0	42.4748	330.022	74.7798	162.982	1535.59	529.123			15
419	M819T0	819.472	819.469	819.477	0.285767	0.269317	0.286017	3	3	0	0	0.00112378	0.00560182	4535.36	0	145.255	2806.11	0	173.402	1681		6973.97	3741.2	14.9569	5555.1	6391.59	0	0	0	0	0	262.73	0	0	388.781	74.7621			1
420	M990T0	989.808	989.806	989.809	0.285767	0.26975	0.285833	3	3	0	0	0.00112428	0.00560252	7516.67	215.439	839.337	4341.46	164.57	784.163	1888		11735	7347.53	324.091	8418.89	9757.8	36.3353	164.605	478.979	155.897	241.38	1414.67	389.978	0	1891.65	500.394			1
421	M549T0	548.881	548.879	548.888	0.269533	0.26925	0.286017	4	4	0	0	0.00112472	0.00560313	5117.05	269.841	182.36	3060.08	327.815	138.259	1600		8135.42	5304.71	56.8389	5342.05	6746.24	143.131	332.277	0	61.8862	811.909	240.451	142.716	0	375.733	152.899			1
422	M949T0	948.802	948.799	948.807	0.285833	0.285767	0.286017	3	3	0	0	0.00112514	0.00560371	12087.4	247.991	991.674	7191.86	190.273	755.966	3393		17490.7	10576.1	140.595	15764.2	16465.4	0	285.542	122.696	486.029	345.687	939.054	315.649	265.464	2065.86	1372.35	[454][M]+		1
423	M570T0_1	569.856	569.854	569.862	0.261308	0.252583	0.304133	4	0	1	3	0.00112769	0.00560727	7059.06	750.262	1703.14	3444.64	1245.71	595.19	1789		7739.67	7736.63	1125.86	8686.43	10006.7	0	2926.92	651.937	172.448	0	2206.2	841.721	1649.65	1500.27	2317.85	[223][M]+		1
424	M694T0_2	694.358	694.356	694.368	0.277792	0.26925	0.286017	4	4	0	0	0.00112873	0.00560873	3892.97	2.88322	37.6883	2438.7	6.44708	84.2736	1109		4168.98	5569.95	0	3473.08	6252.86	0	0	0	14.4161	0	0	0	0	0	188.441			1
425	M828T0_2	828.487	828.479	828.49	0.286017	0.285833	0.286417	3	3	0	0	0.00113465	0.00561732	3464.35	28.5717	166.265	2111.4	39.4124	228.814	1112		5289.96	2962.47	158.543	5278.36	3632.44	0	0	64.6924	78.1662	0	383.317	0	0	0	448.007			1
426	M804T0	803.521	803.52	803.522	0.26975	0.26925	0.285833	3	3	0	0	0.0011403	0.00562545	3835.48	90.5955	136.025	2338.47	173.764	126.453	1170		3333.78	3676.06	290.178	6239.16	5638.23	0	0	54.4136	0	398.564	192.389	0	0	227.756	259.979			1
427	M911T0_1	910.811	910.809	910.818	0.302333	0.286417	0.3027	3	3	0	0	0.00114194	0.00562779	4953.16	317.228	599.719	2813.1	197.376	338.454	1380		6302.72	5168.59	42.8765	6425.82	6825.81	0	448.108	327.505	299.294	511.234	753.311	203.948	355.933	618.571	1066.83			15
428	M586T0	585.853	585.851	585.854	0.3027	0.302283	0.302933	3	3	0	0	0.00114781	0.00563617	3312.08	23.6906	201.034	2010.82	46.7569	212.537	902		4818.69	2806.4	0	4528.39	4406.91	0	11.6056	0	106.847	0	26.6477	122.175	0	413.028	443.319			15
429	M794T0_2	793.843	793.842	793.846	0.2858	0.26975	0.286017	4	4	0	0	0.00114806	0.00563653	17004.3	251.1	478.861	10498.6	212.343	355.236	4910		27774.4	14590.1	797.671	24506.3	17353	0	530.336	317.338	80.4338	327.391	892.308	267.396	48.087	396.562	789.95	[361][M+1]3+		1
430	M603T0_2	603.375	603.375	603.381	0.26935	0.253233	0.285767	3	3	0	0	0.00116461	0.00565979	7538.14	177.361	298.82	4600.21	273.896	295.717	2346		10280.5	10445.3	0	6238.74	10726.2	13.2313	26.938	644.75	0	201.883	560.705	0	74.7724	661.329	197.296	[246][M+2]2+		1
431	M515T0	514.872	514.868	514.876	0.285767	0.26975	0.285833	3	3	0	0	0.00116639	0.00566227	3226.13	110.271	300.34	1884.84	105.816	314.909	968		4220.07	3198.8	0	4717.3	3994.49	24.187	97.389	254.653	175.126	0	0	151.885	177.782	816.435	355.6			1
432	M611T0	610.901	610.898	610.903	0.294383	0.285767	0.304133	4	3	0	1	0.00116774	0.00566415	7351.94	541.856	945.232	4143.83	397.371	450.11	1822		10997.7	8446.75	500.515	6822.26	9992.49	0	720.267	308.493	1032.13	648.391	934.793	725.671	430.654	1649.25	985.788		[M+Na+CF3COOH]+ 453.914	15
433	M710T0	709.846	709.843	709.853	0.285767	0.252717	0.302333	5	4	0	1	0.00116891	0.00566577	5432.76	470.953	1467.24	2685.19	280.879	993.628	1310		6004.5	5557	861.552	7153.56	7587.2	133.028	539.015	305.583	881.813	495.325	1118.56	1268.18	195.151	2884.06	1870.23			1
434	M855T0	855.495	855.494	855.498	0.269533	0.26925	0.286017	4	4	0	0	0.00116951	0.00566661	19745.6	97.8131	375.658	12335.5	113.67	517.366	6012		30200.5	17460.3	0	29848.9	21218.5	0	272.727	0	78.6752	137.664	860.786	0	0	1017.5	0			1
435	M501T0_2	501.385	501.382	501.389	0.277792	0.26925	0.286017	4	4	0	0	0.00117015	0.00566749	6594.33	46.5006	84.0857	4130.31	62.9721	105.858	1812		7770.65	5397.72	0	10075.7	9727.56	0	146.481	70.5503	15.4715	0	224.01	0	0	25.0488	171.37			1
436	M816T0	816.172	816.171	816.174	0.277792	0.26925	0.286017	4	4	0	0	0.00118634	0.00569211	38169.3	274.291	1501.35	23590.8	342.067	1553.33	10810		61152	33298.6	559.411	53816.9	42019.5	16.5151	282.194	229.033	843.715	0	1879.42	254.545	287.46	4010.95	1074.4	[372][M]3+		1
437	M906T0	905.809	905.808	905.81	0.285833	0.285767	0.286017	3	3	0	0	0.00119408	0.00570372	4636.87	56.9208	538.718	2714.07	73.5879	526.656	1336		6976.65	6070.39	0	5244.23	4893.07	0	17.3362	103.269	163.998	0	563.107	368.504	0	1407.95	354.028			1
438	M381T0	381.282	381.277	381.282	0.26925	0.2528	0.26935	3	3	0	0	0.00120437	0.00571899	3934.45	8.82938	37.0375	2484.01	19.7431	39.2989	1479		3489.79	3881.32	69.8022	5993.66	6237.67	0	0	44.1469	0	0	14.4034	11.7499	74.7724	0	84.2619			1
439	M901T0_2	901.154	901.151	901.156	0.269533	0.26925	0.286017	4	4	0	0	0.00120736	0.0057234	11211.5	61.8556	429.421	6962.7	80.679	306.398	3397		16833.2	9567.19	0	16796.5	12860.6	13.2313	172.211	0	0	123.836	526.754	358.907	0	849.385	412.061	[428][M+1]3+		1
440	M935T0_2	935.477	935.473	935.486	0.285833	0.252733	0.286417	3	3	0	0	0.00121209	0.00573033	4023.73	35.2754	248.042	2451.79	29.6409	300.983	1237		4499.21	5117.38	123.65	6721.48	3656.92	35.2322	25.0411	81.7974	0	34.306	397.668	0	141.173	701.368	0			1
441	M768T0	767.838	767.834	767.841	0.286417	0.285767	0.3027	3	3	0	0	0.00121272	0.00573125	4507.85	375.128	338.489	2621.92	190.829	229.093	1283		5937.24	4721.04	199.425	7123.98	4557.55	281.478	630.894	262.631	520.01	180.629	567.537	284.931	0	304.354	535.624			1
442	M201T0	201.102	201.101	201.103	0.285892	0.253217	0.302333	4	3	0	1	0.0012162	0.00573633	10166	362.987	924.697	6043.56	176.493	452.994	2914		8761.84	11366.9	604.287	13710.1	16386.7	467.297	590.378	124.741	337.28	295.24	1098.1	497.374	393.851	1221.13	1413.03			1
443	M998T0_3	998.47	998.467	998.472	0.286017	0.269317	0.286417	3	3	0	0	0.00121632	0.00573651	6615.18	160.451	489.397	3976.62	246.4	398.892	1862		9397.3	6191.5	72.7932	10081.7	7332.61	0	576.909	0	30.9431	194.401	0	316.317	519.679	1093.8	517.188	[482][M]3+		1
444	M839T0_3	839.171	839.17	839.176	0.277792	0.26925	0.286017	4	4	0	0	0.0012171	0.00573764	20610.5	161.302	1012.41	12702.4	228.807	989.779	5885		31552.6	17523	0	29223.4	24753.2	0	0	18.4044	513.655	274.448	1402.63	0	0	2265.88	1393.54			1
445	M856T0_3	856.492	856.483	856.497	0.285767	0.269317	0.286417	3	3	0	0	0.00122128	0.00574371	3273.17	46.8417	64.6975	2044.57	64.1739	77.4487	995		5748.83	3429.74	63.8127	3786.7	3336.78	114.18	0	120.028	0	0	0	167.83	0	125.998	29.6596	[400][M+2]3+		1
446	M798T0_1	798.164	798.156	798.168	0.2858	0.26975	0.286017	4	4	0	0	0.00122788	0.00575323	5451.32	117.302	166.604	3373.81	119.502	173.27	1865		8879.65	5239.58	0	7439.96	5697.43	34.0852	70.4209	198.359	283.645	0	81.1778	94.7887	0	445.661	211.39			1
447	M435T10_1	435.087	435.084	435.093	9.7949	9.75867	9.8103	5	5	0	0	0.00123273	0.00576018	7385.02	306.246	2797.44	3854.51	194.606	893.749	1603		3540.65	9650.2	3374.53	8203.44	12156.3	163.606	421.297	593.606	148.19	204.532	2727.74	2010.43	4322.84	2564.38	2361.84			204
448	M817T0_2	816.841	816.835	816.843	0.285925	0.26925	0.286417	4	4	0	0	0.00123606	0.00576492	12567.7	253.557	491.841	7765.91	172.907	240.101	3572		18963.6	9752.53	353.997	18611.4	15156.8	83.6765	199.366	166.662	535.315	282.765	847.743	533.586	344.748	209.784	523.345	[372][M+2]3+		1
449	M924T0_3	924.479	924.478	924.489	0.26975	0.26925	0.286017	3	3	0	0	0.00123658	0.00576567	4235.34	39.7997	171.837	2620.98	41.1576	241.615	1420		5424.97	4051.54	94.7315	7211.8	4393.66	48.5147	0	0	52.6639	97.8198	79.2188	41.6588	0	593.42	144.889			1
450	M946T0_1	945.811	945.807	945.812	0.285767	0.269317	0.286417	3	3	0	0	0.00123665	0.00576577	3085.76	98.0508	401.546	1773.72	156.553	351.01	1045		3414.05	3313.48	96.7179	3787.27	4817.28	0	371.086	85.0793	34.0892	0	273.994	338.431	0	958.404	436.899			1
451	M794T0_1	793.508	793.508	793.51	0.26955	0.26925	0.285833	4	4	0	0	0.001245	0.00577759	34848.3	347.921	1175.89	21712.9	242.12	1126.43	10260		53996	29820.1	99.7212	51231.1	39094.4	0	447.364	279.061	350.933	662.246	1584.47	606.534	0	2918.51	769.917	[361][M]3+		1
452	M957T0_2	957.138	957.137	957.14	0.285925	0.26925	0.286417	4	4	0	0	0.00124834	0.00578229	8040.18	155.371	349.368	4928.59	184.802	609.016	2159		12699.9	8672.7	23.932	7520.64	11283.8	96.8886	248.485	431.482	0	0	1428.32	0	198.46	0	120.062			1
453	M830T0_2	830.336	830.331	830.338	0.277758	0.269317	0.286017	4	4	0	0	0.00125136	0.00578652	7602.92	34.718	253.115	4753.01	52.6368	279.977	2110		11276.5	8977.85	94.7315	6041.62	11623.9	0	54.8381	0	118.752	0	622.434	134.59	31.7527	0	476.799			1
454	M486T12_2	486.284	486.282	486.294	11.6951	11.67	11.9453	5	2	0	3	0.00125159	0.00578684	25045.7	5615.23	5478.61	11634.5	393.157	4396.71	8021		13325.5	42701.9	27026.7	26429.2	15745	5650.79	5198.75	5337.62	5670.91	6218.06	10216.7	611.489	7625.45	7972.64	966.773		[M+K]+ 447.317 [M+Na]+ 463.291 [M+H]+ 485.273	21
455	M861T0_2	861.497	861.494	861.497	0.26955	0.26925	0.285833	4	4	0	0	0.00125413	0.00579039	45569.2	392.345	2481.78	28080.2	277.353	2522.2	12240		71051.6	38130.3	120.663	61297.8	57245.5	56.3186	663.571	148.348	630.436	463.05	4036.93	687.19	405.856	6170.96	1107.98	[405][M]3+		1
456	M115T0	115.036	115.03	115.037	0.286017	0.2694	0.32115	7	4	1	2	0.00125576	0.00579267	13913.2	721.424	1276.18	8232.22	240.347	496.587	3223		21831.9	10905.7	984.204	18036.6	17807.6	660.744	655.655	1035.93	858.119	396.676	562.359	1955.38	1215.87	1384.46	1262.84			1
457	M822T0	821.829	821.828	821.836	0.285833	0.285767	0.286417	3	3	0	0	0.00125943	0.00579776	4772.26	124.003	653.348	2810.23	122.5	106.465	1242		6181.63	4647.06	29.915	7249.07	5753.6	58.2686	288.31	0	217.363	56.0746	788.124	641.527	560.933	733.019	543.136	[379][M+1]+		1
458	M753T0	752.84	752.837	752.844	0.269533	0.26925	0.286017	4	4	0	0	0.00126736	0.00580871	8173.25	203.339	739.029	4915.36	263.37	304.25	2204		12304.2	6194.42	433.768	11243.9	10690	25.2864	180.104	32.5955	660.329	118.38	1147.3	503.45	378.042	838.332	828.026			1
459	M496T9	496.146	496.138	496.149	8.93101	8.91152	8.95963	4	4	0	0	0.00127267	0.00581599	1568.41	61.9818	121.644	929.61	138.596	96.7832	596		2027.52	1962.63	112.764	2498.14	1240.99	0	0	0	0	309.909	92.754	268.25	0	136.551	110.667	[182][M+1]+		91
460	M574T0	573.862	573.854	573.864	0.294475	0.2526	0.31885	4	3	1	0	0.00127573	0.00582017	4007.5	251.987	439.427	2259.67	488.282	391.266	1124		4602.45	4880.39	0	5385.77	5168.91	80.2568	30.8559	0	1123.9	24.922	493.604	123.207	0	602.681	977.644		[M+H-CH3]+ 587.885	15
461	M541T0	540.874	540.872	540.879	0.286417	0.285767	0.302333	3	3	0	0	0.00127576	0.00582021	2800.04	158.048	318.73	1593.63	103.745	377.783	853		3824.97	2868.46	93.73	3117.42	4095.64	50.5037	282.965	112.201	90.5082	254.062	0	542.101	0	866.416	185.135			1
462	M847T0_1	846.822	846.819	846.823	0.285833	0.253217	0.3027	5	4	0	1	0.00127845	0.00582387	9587.37	252.264	628.373	5843.06	94.8377	385.122	2536		12838.6	8102.2	0	14299.5	12696.5	124.414	344.797	343.549	200.099	248.459	782.782	568.732	0	775.47	1014.88			1
463	M636T0_3	636.376	636.375	636.38	0.285925	0.285767	0.286417	4	4	0	0	0.00129006	0.00583953	5310.08	134.367	367.742	3225.14	190.827	284.311	1675		6552.91	6005.33	111.683	5037.6	8842.87	0	264.319	0	0	407.514	601.127	239.634	0	702.411	295.536			1
464	M939T0	938.815	938.813	938.823	0.26975	0.269317	0.286017	3	3	0	0	0.00129128	0.00584117	3913.6	170.438	264.199	2344.95	159.706	293.127	1316		6510.65	3209.57	280.203	4644.32	4923.25	0	319.543	306.975	225.67	0	786.92	107.569	158.203	154.938	113.364			1
465	M573T0	572.854	572.854	572.855	0.286017	0.252733	0.286417	3	3	0	0	0.00129197	0.00584209	2743.87	3.97543	167.677	1693.25	8.88933	203.093	694		2744.17	2741.28	0	3826.39	4407.52	19.8771	0	0	0	0	144.323	0	0	495.142	198.921			1
466	M551T0_1	550.867	550.857	550.871	0.286017	0.253217	0.302283	5	4	0	1	0.00129841	0.00585069	8594.97	213.597	834.196	5085.86	277.51	974.111	2019		14415.1	9592.63	472.599	8306.23	10188.3	0	511.051	33.6141	523.319	0	735.735	0	58.2389	2405.51	971.495	[209][M]2+		1
467	M925T0	924.799	924.795	924.805	0.285833	0.253217	0.3027	5	4	0	1	0.00130305	0.00585683	11516.1	244.202	723.843	7033.43	151.956	802.643	2759		16229.4	9506.31	0	15630.9	16214	238.178	399.953	0	335.997	246.882	675.675	34.2966	123.115	2042.12	744.005			1
468	M889T0_1	888.816	888.813	888.818	0.285925	0.285767	0.286417	4	4	0	0	0.00130475	0.00585908	14399.3	207.488	839.198	8875.39	257.698	716.705	4000		24030.8	13795.4	0	17396	16774	0	643.364	144.168	211.444	38.4643	937.141	631.57	25.5747	1976.77	624.936			1
469	M934T0_1	933.805	933.805	933.807	0.285833	0.285767	0.286017	3	3	0	0	0.00130528	0.00585978	4968.03	226.349	333.88	2992.97	263.776	142.345	1228		7273.09	4558.99	0	7193.57	5814.52	0	257.153	230.055	0	644.537	155.163	532.521	295.644	279.712	406.362	[445][M+2]+		1
470	M834T0	833.826	833.824	833.829	0.277667	0.26925	0.286417	4	4	0	0	0.00130799	0.00586335	9148.93	441.705	808.476	5434.27	534.434	374.907	2560		14703.3	7416.18	626.249	10958.3	12040.6	36.3332	484.45	365.463	1322.28	0	552.858	696.649	731.505	594.966	1466.4	[385][M+3]+		1
471	M462T10	462.064	462.06	462.071	9.51118	9.4918	9.54343	4	3	0	1	0.00131624	0.00587701	3483.57	1371	1418.02	595.49	1058.3	570.82	891		3986.26	2634.11	3096.38	3962.08	3739.03	919.941	951.193	314.521	1584.04	3085.29	954.795	785.189	2142.32	1386.44	1821.36		[2M+2Na+K-H]2+ 420.098	3
472	M677T0_1	676.853	676.849	676.854	0.285925	0.285767	0.286417	4	4	0	0	0.00132193	0.00588638	8345.01	169.947	243.183	5195.62	235.673	543.773	2472		10684.3	7400.47	0	13797.7	9842.65	0	0	372.178	477.555	0	0	0	0	1215.91	0			1
473	M788T0_2	787.842	787.835	787.842	0.277758	0.269317	0.286017	4	4	0	0	0.00132871	0.00589746	7712.89	293.846	438.5	4699.03	310.177	374.729	2091		11577.7	6689.94	243.31	11735.2	8318.27	0	222.481	431.482	760.169	55.0976	965.913	271.586	191.299	75.1465	688.558	[356][M+1]3+		1
474	M795T0_1	794.511	794.507	794.513	0.285833	0.285767	0.286417	3	3	0	0	0.00133357	0.00590536	3716.76	0	200.387	2317.39	0	231.715	1293		5571.18	2907.42	0	5097.82	5007.38	0	0	0	0	0	133.417	14.8291	298.137	555.551	0			1
475	M854T0_3	854.159	854.156	854.162	0.286017	0.285833	0.302283	3	3	0	0	0.00133534	0.00590824	3279.56	81.8893	185.526	2016.75	79.7739	159.97	975		5439.95	4178.71	0	3307.1	3472.04	0	139.816	0	174.096	95.5344	308.887	380.243	64.3693	174.131	0			1
476	M951T0	950.82	950.81	950.823	0.286017	0.285767	0.302933	3	3	0	0	0.00133586	0.00590907	6430.31	173.497	811.968	3778.11	151.274	649.728	1708		9685	7673.82	300.096	5507.67	8984.98	0	384.369	81.8763	260.211	141.03	706.165	352.947	214.172	1858.84	927.723	[454][M+2]+		1
477	M726T0_2	725.856	725.855	725.858	0.26975	0.269317	0.285767	3	3	0	0	0.00133906	0.00591425	6933.66	0	329.882	4333.02	0	483.665	2237		11393.6	5734.91	152.568	9586.39	7800.82	0	0	0	0	0	198.32	0	0	1165.81	285.274			1
478	M775T0_2	775.498	775.497	775.499	0.285833	0.285767	0.286417	3	3	0	0	0.00134946	0.00593097	5506.43	16.9555	370.161	3404.25	37.9137	401.91	1547		8929.95	4495.85	178.494	7663.36	6264.48	84.7775	0	0	0	0	306.215	0	623.001	921.589	0	[351][M]3+		1
479	M897T0	896.812	896.804	896.815	0.286417	0.285767	0.31885	3	3	0	0	0.00135962	0.00594712	4954.1	135.236	353.674	3031.05	118.235	187.372	1415		3761.26	5791.82	273.213	7600.7	7343.52	85.7628	282.648	74.0235	233.747	0	323.281	516.901	51.0508	497.182	379.955			1
480	M759T0_2	759.375	759.371	759.377	0.285833	0.285767	0.286417	3	3	0	0	0.00136332	0.00595297	2927.52	84.1683	44.2005	1843.07	98.6399	68.6589	876		2803.33	3060.55	0	3784.84	4988.88	0	152.418	221.056	47.3672	0	64.6561	0	0	156.346	0			1
481	M817T0_1	816.503	816.502	816.506	0.269533	0.26925	0.286017	4	4	0	0	0.00136571	0.00595674	17334	111.808	622.806	10926.7	132.146	696.166	4951		27019	14406.6	42.8785	25821.2	19380.5	0	69.3447	183.022	0	306.675	1538.27	139.52	0	1198.17	238.071	[372][M+1]3+		1
482	M347T0	347.237	347.235	347.238	0.3192	0.31885	0.336067	4	4	0	0	0.00136704	0.00595883	22305.3	72.6284	332.792	14259.4	111.366	231.548	5108		31867.9	16662.6	193.426	27180.1	35622.4	69.0549	0	0	28.7825	265.305	0	300.112	392.43	647.444	323.973			15
483	M814T0	813.828	813.825	813.83	0.285892	0.269317	0.286417	4	4	0	0	0.00137213	0.00596681	5318.44	291.864	729.859	3076.21	228.567	419.077	1487		5374.3	6615.95	0	7203.4	7398.54	19.7623	333.776	221.038	645.907	238.836	1264.28	214.55	425.042	966.584	778.836			1
484	M901T0_1	900.822	900.818	900.823	0.269533	0.26925	0.286017	4	4	0	0	0.00138465	0.0059863	21589.3	211.75	1335.23	13430.4	161.98	977.873	6406		34843.2	17408.5	378.926	29211.2	26104.6	199.282	125.069	56.2357	481.681	196.48	1865.03	813.692	395.897	2789.82	811.698	[428][M]3+		1
485	M914T0_2	914.3	914.292	914.304	0.26955	0.26925	0.285833	4	4	0	0	0.00138643	0.00598906	5580.31	132.268	268.439	3460.51	137.96	322.229	1539		8228.17	3243.59	628.244	8162.44	7639.11	0	306.901	119.756	234.681	0	799.945	273.301	0	23.004	245.943			1
486	M632T0	631.858	631.851	631.862	0.286417	0.285833	0.302283	3	3	0	0	0.00138781	0.00599118	5121.81	24.1056	677.643	3086.21	53.9018	343.55	1206		8356.07	6115.35	0	5665.25	5472.37	0	0	0	120.528	0	628.036	541.686	199.238	979.097	1040.16			1
487	M880T0	879.817	879.812	879.818	0.285925	0.285767	0.286417	4	4	0	0	0.00139184	0.00599739	12133.1	559.08	1356.34	7164.53	501.536	918.91	3076		18058.6	11704.5	0	14820.9	16081.5	0	487.339	368.737	572.766	1366.56	1009.78	764.734	560.933	2844.49	1601.74			1
488	M831T0_2	831.178	831.172	831.18	0.285833	0.26925	0.286017	3	3	0	0	0.00139537	0.0060028	2364.4	0	141.821	1469.06	0	221.965	840		2971.38	1850.58	28.9165	3611.27	3359.88	0	0	0	0	0	0	61.5855	118.572	528.95	0			1
489	M750T0_1	749.511	749.504	749.513	0.269533	0.26925	0.286017	4	4	0	0	0.00139996	0.00600982	5904.66	19.4339	172.326	3754.84	43.4554	193.711	2118		6553.37	5880.14	0	10438	6651.82	0	97.1693	0	0	0	404.325	64.0905	32.7769	360.44	0			1
490	M490T0	489.895	489.893	489.896	0.285833	0.26925	0.286017	3	3	0	0	0.00140482	0.0060172	4264.66	224.387	341.156	2546.97	191.487	355.646	1301		4369.12	4422.54	78.7732	6815.36	5637.51	80.2652	282.648	0	489.118	269.906	619.878	0	0	781.732	304.169			1
491	M602T0_2	602.378	602.377	602.385	0.285892	0.269317	0.286417	4	4	0	0	0.00141007	0.00602517	4362.21	34.8673	511.914	2659.16	33.3991	116.702	1201		6499.33	3693.28	0	5646.23	5972.22	43.9809	0	72.5952	57.7604	0	553.858	417.496	504.334	686.756	397.127	[246][M+1]2+		1
492	M449T8	449.101	449.099	449.108	7.873	7.8199	8.12342	14	5	3	4	0.00141339	0.00603018	25121	267720	118933	10528.1	133971	28075.7	83872		15441.5	31309.6	12284.5	30705.3	35864.2	276992	175414	108086	453319	324788	123855	82965.3	144686	97519.5	145641	[160][M]+		4
493	M849T0	848.822	848.82	848.828	0.2858	0.26975	0.286017	4	4	0	0	0.00141372	0.00603067	6447.78	341.827	957.119	3700.73	207.582	703.785	1743		9768.32	6700.02	186.447	8452.91	7131.18	0	516.837	297.393	430.14	464.767	1349.92	784.996	95.9276	1929.51	625.246	[396][M]+		1
494	M877T0_1	876.835	876.827	876.836	0.286017	0.285767	0.286417	3	3	0	0	0.00142185	0.00604286	5125.33	222.678	505.944	3066.02	185.162	347.043	1608		8326.01	4071.25	536.435	5296.18	7396.75	0	374.931	152.733	450.39	135.338	1002.24	129.18	276.69	692.935	428.675			1
495	M986T0	985.798	985.79	985.804	0.277667	0.252717	0.286417	4	3	0	1	0.00142399	0.00604605	4347.78	311.133	806.976	2309.26	318.266	825.133	978		6694.68	4851.31	472.657	4977.73	4742.54	49.4058	169.782	70.2841	472.841	793.351	956.421	301.645	640.628	2136.19	0	[477][M+3]+		1
496	M948T0_2	948.295	948.293	948.3	0.294267	0.285767	0.302933	4	4	0	0	0.00142976	0.00605465	4989.5	131.714	336.805	3066.73	122.041	337.038	1344		7099.73	4282.21	0	5964.47	7601.08	0	253.027	197.11	0	208.434	0	439.598	99.9468	858.085	286.397			15
497	M595T0	595.379	595.376	595.382	0.269317	0.252733	0.26975	3	3	0	0	0.00143139	0.00605707	2099.08	0	0	1362.19	0	0	815		3835.74	2104.58	35.8969	2038.22	2480.98	0	0	0	0	0	0	0	0	0	0			1
498	M810T0_2	810.169	810.169	810.173	0.269533	0.26925	0.286017	4	4	0	0	0.00143215	0.00605819	15800.1	36.9315	303.941	10140.1	82.5813	291.278	5163		26503.6	13083.6	0	21848.6	17564.7	0	0	184.657	0	0	676.259	82.8069	0	534.921	225.719			1
499	M743T0_2	742.844	742.842	742.848	0.285892	0.269317	0.286417	4	4	0	0	0.00143629	0.00606432	4882.29	209.878	408.853	2950.7	235.302	254.241	1440		8271.79	4749.27	188.466	5243.74	5958.21	14.2938	527.674	122.696	384.726	0	829.246	283.301	464.437	205.609	261.673			1
500	M596T0_1	595.865	595.864	595.868	0.285925	0.285767	0.302933	4	4	0	0	0.00144509	0.00607831	4824.73	144.019	684.584	2843.54	171.303	434.593	1407		5567.97	6350.71	0	4894.49	7310.49	0	345.267	61.6599	0	313.17	525.78	942.6	0	1086.14	868.397	[241][M]2+		1
501	M783T0	782.831	782.824	782.832	0.2858	0.26975	0.3027	4	4	0	0	0.0014472	0.00608165	8346.62	329.166	797.836	5031.66	369.542	443.557	2442		12199.1	6030.27	714.974	12851	9937.72	70.4644	526.827	166.662	881.878	0	1051.2	603.879	405.104	476.972	1452.03			1
502	M748T0	748.184	748.183	748.184	0.269333	0.26925	0.26975	4	4	0	0	0.00145018	0.00608636	19053.4	88.9965	480.076	12176.9	148.497	766.874	6375		30816.1	16205.4	283.208	28764.1	19198.4	0	342.498	0	102.485	0	1758.68	0	0	641.696	0			1
503	M139T0_1	139.072	139.069	139.072	0.31885	0.253217	0.319433	5	4	0	1	0.0014619	0.00611321	85252.4	3093.27	5933.5	52463.2	1236.52	2914.04	20915		136144	68948.4	4767.85	125847	90555.1	2126.45	4132.34	1472.68	4239.26	3495.6	4497.49	5116.7	2669.55	10330	7053.82			15
504	M934T0_2	934.141	934.139	934.144	0.285767	0.26975	0.285833	3	3	0	0	0.00146414	0.00611833	12855.3	219.519	687.338	8052.74	165.173	581.155	3758		20322.2	9999.74	133.626	16299.4	17521.6	168.709	144.214	421.212	12.406	351.051	642.427	1114.64	270.852	0	1408.77			1
505	M843T0_2	843.49	843.487	843.499	0.26955	0.269317	0.285767	4	4	0	0	0.0014746	0.0061421	8924.4	179.807	492.345	5570	129.57	533.58	2526		8745.83	8993.99	84.763	15114.1	11683.3	328.1	260.043	206.476	104.418	0	1034.68	121.11	0	1107.33	198.607	[391][M]+		1
506	M343T10	342.543	342.541	342.547	10.0325	10.0256	10.0605	5	5	0	0	0.00148755	0.00617132	2801.66	88.8775	611.118	1571.38	102.394	403.876	1017		2234.67	2284	854.512	4988.49	3646.6	48.1953	0	0	215.805	180.387	1013.77	323.602	629.074	98.2034	990.943			181
507	M854T0_1	853.513	853.513	853.517	0.26935	0.269317	0.285767	3	3	0	0	0.00149519	0.00618846	4218.86	142.916	288.393	2600.22	171.126	199.053	1579		6190.12	3892.33	0	6490.87	4520.95	0	0	156.676	139.159	418.748	533.289	207.055	0	372.456	329.164			1
508	M794T0_3	794.174	794.171	794.176	0.285925	0.285767	0.286417	4	4	0	0	0.00150658	0.00621384	8057.38	99.7685	268.591	5122.23	128.182	445.55	2743		11356.5	6117.24	114.67	13013.8	9684.74	0	81.9969	0	313.035	103.81	38.9989	262.687	0	1041.27	0	[361][M+2]3+		1
509	M465T0	464.902	464.901	464.905	0.286017	0.285833	0.286417	3	3	0	0	0.00150782	0.0062166	3966.65	108.655	285.743	2459.62	66.95	135.48	1254		6573.11	4227.8	13.9598	5259.09	3759.29	107.595	146.794	176.893	0	111.995	468.385	297.997	101.987	335.32	225.026			1
510	M141T3	141.015	141.013	141.018	2.60635	2.35062	2.70098	15	3	5	3	0.00151065	0.00622287	7254.67	25087.9	11602.4	2509.13	9501.4	3762.65	5222		7596.31	5042.6	4427.4	10360.3	8846.73	39963.9	16942.3	27202.8	16800.7	24530.1	16446.9	14347.3	11135.2	8189.08	7893.28			18
511	M354T0	354.264	354.263	354.265	0.285833	0.26935	0.319433	3	3	0	0	0.0015113	0.00622431	1079.83	0	67.5071	675.542	0	110.791	538		1151.92	1846.54	42.8704	916.733	1441.08	0	0	0	0	0	255.139	0	0	82.3967	0			1
512	M778T0	777.831	777.831	777.833	0.286417	0.285833	0.302283	3	3	0	0	0.0015141	0.0062305	7391.84	573.556	1142.24	4243.19	393.49	423.121	1644		11698	8154.24	649.178	9965.24	6492.56	0	815.326	1042.24	543.059	467.153	1585.33	1081.25	462.054	1224.19	1358.36			1
513	M410T12	410.162	410.157	410.169	11.6792	11.67	11.6965	6	5	0	1	0.00153104	0.00626893	7261.62	2130.65	3703.55	2918.73	483.5	355.744	2063		3637.91	11352.8	6781.02	8678.09	5858.27	2254.47	2475.69	2495.65	2113.61	1313.83	3430.58	4055.36	3252.91	3755.77	4023.13	[130][M+1]+		21
514	M883T0	882.845	882.837	882.846	0.285833	0.253217	0.286417	5	4	0	1	0.0015424	0.00629449	6202.15	393.657	580.906	3705.51	254.784	480.298	1634		9001.54	7397.65	0	8847.63	5763.94	378.746	367.912	541.908	679.717	0	1033.03	737.009	145.265	0	989.225			1
515	M848T0	847.826	847.821	847.827	0.285925	0.26925	0.286417	4	4	0	0	0.0015446	0.00629941	6319.77	58.8936	822.001	3828.26	55.6777	606.219	1720		10719.2	5419.74	592.317	6174.63	8692.95	76.8535	117.69	0	99.925	0	840.46	245.352	285.064	1722.54	1016.59			1
516	M593T0	592.876	592.869	592.877	0.285767	0.269317	0.302933	3	3	0	0	0.00154858	0.00630831	2982.83	58.5836	263.774	1837.95	99.3366	213.604	896		5042.66	3531.02	0	3144.24	3196.19	15.3707	0	0	44.2256	233.322	262.378	274.749	0	591.495	190.25			1
517	M844T0_3	844.499	844.497	844.506	0.285925	0.285767	0.286417	4	4	0	0	0.00155711	0.00632733	3877.83	123.004	72.9166	2470.97	180.394	91.4267	1255		6582.93	3417.03	0	4184.14	5205.05	71.469	109.008	0	0	434.543	206.541	0	29.6667	128.375	0	[391][M+1]+		1
518	M898T0_2	898.32	898.312	898.323	0.26935	0.269317	0.26975	3	3	0	0	0.0015573	0.00632774	8603.33	52.5706	52.3224	5607.87	58.3256	34.3716	2499		13309.3	5869.69	0	12211.6	11626	101.44	126.031	0	0	35.3816	87.4493	0	78.8695	45.9692	49.3241	[427][M+1]2+		1
519	M776T0	775.832	775.83	775.84	0.285925	0.26925	0.286417	4	4	0	0	0.00156051	0.00633487	4597.9	202.276	433.043	2788.98	247.153	250.267	1307		6757.06	3700.17	85.753	6260.69	6185.81	0	600.989	163.257	247.133	0	469.014	175.831	572.79	190.743	756.838	[351][M+1]3+		1
520	M885T0_1	884.825	884.819	884.829	0.26975	0.26925	0.286017	5	4	0	1	0.00157301	0.00636399	15203.9	354.055	932.494	9510.38	164.295	1032.78	4424		24286.2	17011.3	1065.98	22781.2	10875.1	136.525	400.658	498.964	503.341	230.786	1094.09	290.756	0	2629.08	648.538	[423][M+2]3+		1
521	M771T0_2	771.181	771.178	771.188	0.269317	0.26925	0.286017	3	3	0	0	0.00158651	0.00639522	11448.1	25.4615	25.8951	7508.84	56.9336	57.9033	3811		18447.8	7983.84	0	16445.8	14363.2	0	0	127.307	0	0	0	0	0	0	129.476			1
522	M726T0_1	725.519	725.517	725.522	0.26955	0.26925	0.285833	4	4	0	0	0.00159342	0.00641112	11901.5	23.8188	212.464	7747.7	53.2604	239.587	3854		19997.3	9695.48	0	17141.4	12673.5	0	0	119.094	0	0	287.04	86.5221	91.1608	597.599	0			1
523	M979T0_1	978.793	978.788	978.795	0.286017	0.26925	0.302333	3	3	0	0	0.00159855	0.00642289	5875.49	367.791	692.205	3455.22	305.121	613.061	1505		6766.73	5832.18	190.459	7081.68	9506.39	0	829.247	265.842	454.863	289.002	0	262	538.093	1348.46	1312.47	[470][M+4]+		1
524	M559T0	558.869	558.867	558.87	0.286017	0.285833	0.286417	3	3	0	0	0.00160302	0.00643311	2616.13	57.9845	376.623	1567.6	94.6142	245.401	758		2875.39	3919.52	0	2566.54	3719.22	0	72.1916	0	217.731	0	548.343	0	546.586	535.612	252.574			1
525	M807T0_2	807.332	807.329	807.336	0.269333	0.26925	0.302933	4	4	0	0	0.00160304	0.00643317	6435.04	61.2851	253.098	4126.63	97.03	227.224	1979		9524.14	7953.06	177.497	4453.97	10066.5	57.2524	0	19.4269	0	229.746	280.526	0	372.368	59.491	553.104	[366][M+3]2+		1
526	M985T0	984.795	984.785	984.797	0.2864	0.285767	0.3027	4	3	0	1	0.00162485	0.00649441	6461.51	152.305	898.389	3845.2	266.082	804.509	1639		9867.57	5022.3	389.845	8213.98	8813.83	125.161	619.046	17.3164	0	0	1418.21	40.3609	0	1443.1	1590.27	[477][M+2]+		1
527	M879T0_3	879.492	879.49	879.497	0.269317	0.252733	0.286417	3	3	0	0	0.00163041	0.00650992	2487.08	8.91521	26.8485	1627.72	19.935	60.035	1256		4269.56	2371.58	0	3562.49	2231.78	0	0	0	44.5761	0	134.242	0	0	0	0			1
528	M313T9	313.069	313.069	313.072	8.95342	8.89467	8.95943	3	3	0	0	0.00166392	0.00660289	2836.7	346.306	1104.57	1264.04	154.692	718.887	756		1530.22	3224.68	2318.99	4826.51	2283.12	149.661	514.817	220.359	444.796	401.897	410.99	1040.17	2168.4	1400.82	502.488			91
529	M743T0_1	742.513	742.511	742.514	0.269317	0.26925	0.26935	3	3	0	0	0.00167597	0.00663604	3283.64	12.6982	185.153	2069.5	21.6899	414.014	1067		5686.79	3231.77	0	3488.54	4011.12	0	50.0823	0	13.4087	0	0	0	0	925.764	0			1
530	M821T0_1	820.83	820.827	820.832	0.269317	0.26925	0.286417	3	3	0	0	0.00168044	0.00664829	10727.6	140.817	983.258	6707.29	175.995	730.283	2746		16433.5	8145.12	126.646	14907.3	14025.2	77.1873	0	107.368	447.652	71.877	1541.21	424.42	61.5573	1786.99	1102.11	[379][M]+		1
531	M995T0	994.805	994.798	994.809	0.285767	0.26975	0.285833	3	3	0	0	0.00168972	0.00667367	5168.64	322.939	618.011	3067.8	449.292	330.012	1397		7367.52	5785.96	694.033	3649.19	8346.49	41.8383	283.157	189.157	1100.54	0	1061.48	675.236	175.954	449.835	727.553			1
532	M534T0	533.892	533.889	533.895	0.285833	0.26975	0.286017	3	3	0	0	0.00169036	0.00667541	5491.19	160.332	745.975	3286.94	191.983	648.058	1662		8564.71	6402.6	67.8078	5094.39	7326.44	0	0	143.146	468.272	190.243	967.968	185.317	0	1581.21	995.382	[199][M+1]+		1
533	M613T0	613.344	613.337	613.346	0.26935	0.269317	0.26975	3	3	0	0	0.00169336	0.0066836	4372.55	157.33	26.0691	2831.61	193.761	49.6149	1200		6466.52	2755.2	263.254	7079.72	5298.05	474.534	151.21	0	160.904	0	16.4411	0	0	0	113.905			1
534	M742T0_2	742.182	742.181	742.189	0.26975	0.26935	0.285767	3	3	0	0	0.00169543	0.00668924	5321.55	17.5456	108.578	3482.31	22.1688	172.552	1863		8750.18	3947.45	0	7731.83	6178.29	0	19.2414	14.3734	0	54.1131	404.325	0	19.4613	119.102	0			1
535	M608T0	607.865	607.861	607.868	0.302283	0.286417	0.302333	3	3	0	0	0.00170826	0.0067244	4446.42	50.9249	284.288	2813.61	39.098	403.402	1256		6517.74	4587.01	0	3968.64	7158.72	0	26.0347	58.0608	100.955	69.574	0	391.926	83.7823	945.73	0		[M+H]+ 606.86	15
536	M583T0_1	582.857	582.854	582.859	0.285767	0.26975	0.285833	3	3	0	0	0.00173546	0.00679841	3416.47	99.8551	248.43	2130.83	144.737	306.989	1109		5164.87	2976.55	0	5183.63	3757.28	0	316.766	0	0	182.51	405.865	72.9141	46.9138	716.459	0			1
537	M223T19	222.966	222.964	222.967	18.5669	18.513	18.6272	3	0	3	0	0.00174874	0.00683429	2531.83	1542.81	1810.26	386.262	427.045	127.62	395		2355.8	3158.21	2645.06	2280.29	2219.8	1454.29	1206.07	1562.38	1233.03	2258.28	1851.53	1634.98	1852.98	1971.52	1740.32			353
538	M243T12_1	242.582	242.58	242.589	11.6792	11.6678	11.6965	12	5	2	5	0.00175841	0.0068603	21061.8	3195.83	5892.1	10909.4	773.351	1961.97	6831		10451.1	38305.9	23131	20172.1	13248.8	3518.42	2919.53	2868.29	4352.58	2320.32	7810.24	3863.09	4067.39	5764.8	7954.96	[41][M]2+		21
539	M527T17	526.803	526.791	526.804	17.1827	17.1079	17.2495	3	3	0	0	0.0017631	0.00687289	2928.69	1683.37	2415.23	388.744	402.06	457.043	792		3385.51	2931.67	3238.77	2503.19	2584.32	1444.28	1473.93	2359.14	1747.37	1392.13	2978.63	2017.65	1908.02	2735.14	2436.7			35
540	M276T9	276.054	276.052	276.063	8.94103	8.91152	9.05972	7	5	0	2	0.00177146	0.00689527	5636.51	573.197	1659.5	3052.16	302.798	260.121	1840		9796.16	1865.24	6965.97	5894.42	3660.74	942.61	439.302	180.067	501.371	802.636	2000.5	1819.16	1666.46	1405.6	1405.8		[M+H]+ 275.048 [M+H-NH3]+ 292.078	91
541	M796T0_1	795.503	795.502	795.508	0.269317	0.26925	0.286417	3	3	0	0	0.00177702	0.00691013	4128.66	58.0624	188.864	2667.63	95.2472	127.86	1216		6449.3	2710.26	157.546	6205.82	5120.39	0	0	70.9814	219.331	0	245.283	296.582	0	115.696	286.759			1
542	M885T9	885.164	885.161	885.169	9.294	9.2894	9.35995	5	3	1	1	0.00177903	0.00691549	2096.46	471.335	1028.26	598.153	461.85	582.556	530		1809.55	2929.6	1706.4	2513.53	1523.22	251.97	811.689	0	196.102	1096.91	408.428	557.685	1821.82	1374.24	979.124			320
543	M254T8	254.068	254.062	254.074	8.426	8.3758	8.45742	9	4	3	2	0.0018029	0.00698694	5283.36	2498.87	5875.5	856.562	1212.65	1466.4	1674		5864.39	5547.96	5689.67	3769.01	5545.75	1540.54	1799.28	1612.13	3296.7	4245.71	4984.33	5712.59	4029.52	7615.07	7036.02			195
544	M759T17	758.554	758.552	758.56	17.3404	17.1524	17.4329	6	0	3	3	0.00184416	0.00710943	41.791	1112.08	2077.6	93.4475	1017.98	593.425	587		208.955	0	0	0	0	505.195	2026.77	2344.87	0	683.546	1668.33	2575.57	1924.71	1414.09	2805.28			6
545	M545T17	545.286	545.285	545.292	16.9909	16.9353	17.066	3	3	0	0	0.0018471	0.00711811	1085.33	548.26	869.224	114.401	182.722	227.927	358		981.162	1123.84	1215.97	1154.9	950.76	641.834	810.907	467.314	335.225	486.022	1054.18	755.583	529.947	1072.74	933.669			37
546	M325T2	325.106	325.103	325.112	1.92163	1.89055	2.09637	19	5	5	4	0.00185403	0.00713853	30616.2	13840.2	8582.2	7680.35	8783.24	6521.42	5025		40413.3	36987	28039	24259.2	23382.5	22139.7	4000.45	7849.19	11335.7	23875.9	2746.52	5423.34	19156.4	10344	5240.74	[80][M]+		14
547	M884T9_2	884.166	884.164	884.177	9.32588	9.26728	9.51008	5	3	1	0	0.00187286	0.00719388	5233.84	1734.79	3137.81	1067.33	1346.46	1114.51	1262		5003.97	6336.54	3523.08	5724.15	5581.48	1417.76	3611.16	247.957	856.744	2540.34	3152.63	1653.25	4707.12	3473.14	2702.89			157
548	M878T0_2	878.491	878.49	878.495	0.277758	0.26935	0.285833	4	4	0	0	0.00189192	0.00724962	10062.5	5.93031	222.848	6680.95	13.2606	342.181	3482		16844.2	9481.29	0	15421.3	8565.66	0	0	29.6516	0	0	88.3707	0	210.736	815.131	0			1
549	M812T0_1	811.509	811.505	811.509	0.26975	0.269317	0.285767	3	3	0	0	0.00191124	0.00730587	3984.57	114.066	163.518	2578.34	174.448	160.587	1313		7045.93	3742.2	0	5117.2	4017.51	0	175.288	0	395.04	0	124.336	410.041	0	60.5347	222.678			1
550	M450T8	450.104	450.098	450.108	7.87706	7.8499	7.94297	10	2	4	4	0.00194765	0.0074111	5047.57	67055.9	28457.7	2701.83	35992.5	6072.53	19972		2244.64	6221.97	2050.31	6985.43	7735.51	69091.1	41290.7	25972.8	118511	80414.3	32646.4	20799.6	33387.7	22934.6	32520	[160][M+1]+		4
551	M157T0	157.082	157.082	157.082	0.302517	0.302283	0.302933	4	4	0	0	0.00196584	0.00746332	41416.7	2136.72	2133.65	26497.7	614.018	1390.55	9565		67896.9	30887.3	2484.63	63315.8	42498.9	2149.47	2029.45	1436.26	1946.93	3121.48	1501.9	1670.69	1430.08	4615.38	1450.21		[M+K+NH3]+ 101.098	15
552	M598T0	597.866	597.861	597.867	0.285925	0.285767	0.302933	4	4	0	0	0.00197108	0.0074783	4532.43	336.293	479.097	2754.13	213.824	385.367	1213		6266.17	4453	135.615	4448.33	7359.02	315.53	621.94	358.551	364.675	20.7684	167.271	272.967	160.412	860.229	934.603			1
553	M183T0_2	183.097	183.096	183.098	0.318908	0.3027	0.319433	4	4	0	0	0.00197184	0.0074805	3967.8	748.977	650.937	2186.8	147.763	279.999	1042		5084.81	3124.68	502.504	5377.91	5749.11	798.885	506.422	878.61	840.576	720.391	741.268	988.955	440.578	790.106	293.777		[M+K]+ 144.142 [2M+H+K]2+ 163.122	15
554	M481T0_2	481.261	481.26	481.272	0.269317	0.26925	0.26975	3	3	0	0	0.00197905	0.00750109	5127.66	16.0258	58.2541	3441.41	35.8348	81.8256	1760		4232.54	4867.05	0	8754.47	7784.22	0	0	0	0	80.129	0	0	11.2671	92.9831	187.02			1
555	M722T0	721.842	721.837	721.848	0.286017	0.26925	0.286417	3	3	0	0	0.00197963	0.00750273	3089.65	160.835	236.217	1941.73	158.525	171.2	1004		4464.47	3272.86	0	4959.72	2751.2	142.938	418.667	0	169.904	72.667	28.7361	228.792	377.776	112.569	433.21	[314][M+1]+		1
556	M989T0_2	989.482	989.48	989.483	0.26975	0.26925	0.285833	3	3	0	0	0.0020068	0.00758004	5632.8	146.827	577.474	3493.43	200.369	754.702	1608		6604.71	6816.84	92.7372	5083.05	9566.65	30.8282	251.374	451.931	0	0	524.059	148.041	334.518	1880.75	0			1
557	M242T2	242.08	242.077	242.088	2.09238	2.02427	2.11222	9	0	5	4	0.00201017	0.00758957	996.983	3185.2	1713	328.454	1207.47	385.677	755		1152.5	475.416	881.46	1292.59	1182.95	1409.41	4433.45	2930.2	4188.49	2964.47	2130.66	1148.82	1619.39	2012.87	1653.28		[M+H+NH3]+ 224.048	224
558	M719T0	718.838	718.836	718.84	0.2858	0.26935	0.302933	4	4	0	0	0.00202373	0.00762794	3518.72	416.578	353.979	2067.77	348.252	347.229	975		4145.22	2730.27	531.49	4043.03	6143.6	0	530.197	154.829	886.963	510.902	538.757	38.2367	117.5	202.284	873.116			1
559	M201T1	201.088	201.087	201.088	1.41015	1.40938	1.42027	3	3	0	0	0.00207326	0.00776689	1610.11	84.9715	98.2397	1029.26	61.2256	64.8611	785		1841.1	2173.9	161.149	2818.35	1056.06	146.583	60.7928	142.382	75.0986	0	124.806	170.89	0	122.168	73.3336		[M+K]+ 162.125	193
560	M429T0	429.284	429.277	429.287	0.302933	0.285833	0.318967	3	3	0	0	0.00207427	0.00776972	946.942	10.1913	18.614	632.911	16.6682	41.6221	463		1464.17	648.648	0	1516.01	1105.88	38.369	12.5877	0	0	0	0	0	0	0	93.0699		[M+K]+ 390.321 [M+Na]+ 406.295	15
561	M311T0	310.911	310.907	310.914	0.285892	0.269317	0.286417	4	4	0	0	0.00208516	0.00780005	1396.01	98.5786	214.437	812.173	121.448	206.043	465		1772.18	970.776	339.039	1407.09	2490.94	84.7882	0	0	111.524	296.581	223.253	41.6588	134.181	564.167	108.924			1
562	M106T17	105.961	105.957	105.963	17.1661	17.038	17.3829	15	5	2	3	0.00209198	0.007819	3015.95	2129.79	1588.14	560.767	474.482	428.395	630		3201.84	3012.51	3624.41	3140.24	2100.75	2518.1	1711.71	1682.56	2006.91	2729.66	2137.61	1151.15	1945.56	1392.32	1314.05		[M+2H-C2H4]2+ 237.941	35
563	M745T13_5	745.361	745.36	745.363	12.7303	12.7006	12.7803	3	3	0	0	0.00211483	0.00788224	2688.87	215.148	1976.25	816.941	341.437	1216.19	897		3381.53	3010.51	1621.3	3402.97	2028.06	0	293.791	0	0	781.95	1322.25	323.776	2958.01	3315.66	1961.58			13
564	M788T0_1	787.506	787.5	787.507	0.269333	0.26925	0.26975	4	4	0	0	0.00214385	0.00796207	13073.6	19.7121	82.8465	8897.13	44.0776	129.575	4626		23551.7	9848.61	195.446	18604.4	13167.9	0	0	98.5605	0	0	0	118.567	0	295.665	0	[356][M]3+		1
565	M604T0	603.866	603.863	603.868	0.285892	0.269317	0.286417	4	4	0	0	0.00216855	0.00802956	6333.61	490.448	1019.02	3490.46	869.996	1316.37	1793		7153.11	6883.63	338.04	7900.92	9392.34	0	62.7035	366.7	0	2022.84	0	425.914	0	3056.16	1613.01			1
566	M796T12_1	796.335	796.331	796.338	11.6792	11.67	11.6816	4	4	0	0	0.00217159	0.00803784	4655.68	669.103	1030.76	2534.42	60.3777	635.653	1947		2657.59	8750.8	4695.91	4737.06	2437.03	714.273	652.511	748.86	619.246	610.627	1093.21	1397.21	989.324	0	1674.07		[M+Na]+ 773.346	21
567	M431T9	431.079	431.073	431.08	9.07473	9.05633	9.12643	5	3	1	1	0.0021758	0.00804931	2289.63	701.862	1161.33	684.47	493.767	475.713	642		2050.71	1952.63	1457.72	2892.95	3094.16	468.554	809.77	0	922.681	1308.31	891.837	677.542	1303.68	1909.32	1024.28			45
568	M877T0_2	877.495	877.484	877.495	0.26975	0.26925	0.286017	3	3	0	0	0.0021805	0.00806207	4669.79	64.574	63.3669	3151.6	75.7471	99.7899	1374		8644.16	3929.44	0	4863.78	5911.59	0	31.783	0	130.992	160.095	228.12	0	0	88.7147	0			1
569	M920T0	919.83	919.823	919.83	0.285833	0.252733	0.3027	3	3	0	0	0.00219409	0.00809892	5503.35	199.119	432.354	3554.07	136.802	98.7527	1783		9686.53	5823.09	209.397	7413.07	4384.65	188.84	164.178	99.0602	109.021	434.497	480.684	478.697	333.496	545.675	323.22			1
570	M570T0_2	569.88	569.874	569.881	0.277792	0.26925	0.286017	4	4	0	0	0.00221792	0.00816325	6284.28	704.499	1699.2	3300.78	1145.97	555.606	1789		5329.26	8344.41	958.284	9153.1	7636.36	0	2698.11	651.937	172.448	0	2267.51	841.721	1848.82	1500.27	2037.7	[220][M+3]+		1
571	M325T0	325.222	325.221	325.231	0.26975	0.269317	0.302283	3	3	0	0	0.00222367	0.00817874	1830.89	48.5425	87.7692	1199.43	47.8272	155.754	980		3364.24	1810.36	0	1999.2	1980.65	0	75.9476	0	108.465	58.2993	79.3141	0	0	359.532	0			1
572	M427T0	427.284	427.274	427.284	0.26935	0.269317	0.26975	3	3	0	0	0.00222405	0.00817975	2883.34	111.112	69.8166	1903.19	198.833	125.674	1097		5185.03	2365.97	0	3380.41	3485.29	0	60.7127	463.923	30.9242	0	11.3028	45.6582	0	292.122	0			1
573	M270T2	270.063	270.057	270.07	1.93733	1.92065	1.96648	11	5	4	2	0.00222617	0.00818544	5431.17	3039.25	3074.47	1001.66	724.607	1063.05	1322		4995.99	6461.84	4015.34	6299.9	5382.77	3031.6	2021.44	2975.48	3100.66	4067.06	2661.94	3111.49	4874.93	2576.29	2147.69	[50][M]2+	[3M+2Na+K-H]2+ 152.065	14
574	M937T0	936.808	936.801	936.809	0.285767	0.26975	0.285833	3	3	0	0	0.00226689	0.00829772	5988.22	392.19	600.52	3754.06	227.643	398.467	1791		10404.1	5842	460.673	4957.97	8276.35	55.9933	586.21	601.437	285.924	431.386	730.763	442.768	0	1047.61	781.455			1
575	M642T0	641.854	641.852	641.856	0.302283	0.286417	0.3027	3	3	0	0	0.00230052	0.00838969	4954.49	0	631.061	3088.34	0	915.6	1273		6540.42	3874.39	0	7295.86	7061.77	0	0	0	0	0	0	771.411	41.8145	2172.29	169.793		[M+H-CH4]+ 656.869	15
576	M353T3	353.06	353.053	353.064	2.60578	2.4842	2.67933	6	0	5	0	0.00230145	0.00839223	582.665	3130.65	640.628	522.152	1610.65	390.312	1058		576.272	0	226.872	1353.48	756.701	5568.01	1667.25	3892.02	1939.65	2586.33	429.642	423.305	1335.03	503.361	511.806		[2M+H]+ 176.028	18
577	M812T0_3	812.322	812.32	812.324	0.302333	0.252733	0.302933	3	3	0	0	0.0023105	0.00841684	2733.17	185.38	244.605	1714.92	135.87	246.837	1066		4951.71	2571.14	174.489	3251.32	2717.17	0	340.431	96.5569	259.927	229.985	391.517	0	0	563.881	267.626	[371][M+1]2+		15
578	M742T0_1	741.84	741.839	741.845	0.3027	0.285767	0.31885	3	3	0	0	0.00235214	0.00852953	1945.46	203.077	180.745	1179.88	205.967	191.073	763		1486.89	2483.93	91.7307	2661.12	3003.63	307.408	116.898	0	511.223	79.857	0	0	204.975	241.583	457.168		[M+K+HCOOH]+ 656.869	15
579	M645T0	644.848	644.84	644.854	0.269533	0.252717	0.285767	4	3	0	1	0.00235629	0.0085407	3240.55	476.067	1049.08	1609.08	419.405	539.773	851		2935.96	3141.69	803.757	5036.52	4284.81	127.902	465.059	110.881	532.835	1143.66	1033.96	1064.97	180.273	1353.9	1612.28			1
580	M866T0_1	865.828	865.823	865.833	0.286417	0.285833	0.3027	3	3	0	0	0.00236103	0.00855345	3186.17	88.3388	144.442	2118.49	81.2325	136.648	1085		5868.91	2267.89	283.184	3108.86	4402.02	134.34	145.518	0	161.836	0	344.223	149.716	0	36.5153	191.756	[405][M+2]+		1
581	M280T2	279.983	279.982	279.99	1.95312	1.88728	1.96845	5	3	1	1	0.00236543	0.00856527	1263.56	567.61	478.382	429.236	211	191.885	324		988.706	1990.33	1002.85	1014.68	1321.23	431.646	373.043	759.759	442.834	830.767	263.933	439.363	781.651	396.223	510.74			218
582	M491T10_2	491.075	491.069	491.078	9.83158	9.82793	9.86168	5	3	0	2	0.00236787	0.00857184	1625.67	482.473	952.145	345.267	376.694	462.113	536		1226.02	1439.96	1573.31	1748.91	2140.16	683.838	1009.42	58.8441	438.533	221.734	650.965	1280.1	1604.37	610.933	614.355	[180][M+1]2+		159
583	M198T2	198.094	198.09	198.102	1.88935	1.79337	1.954	15	5	5	4	0.00241469	0.00870492	7038.87	2223.77	3137.74	2161.48	1302.14	1755.61	1386		7587.69	9074.59	5246.67	8957.51	4327.88	3477.16	1571.26	1323.13	971.971	3775.35	2485.41	1322.06	3216.41	2637.46	6027.38			69
584	M751T0	750.832	750.83	750.842	0.302333	0.302283	0.302933	3	3	0	0	0.00243442	0.00876067	2815.09	157.04	358.94	1720.42	190.827	417.885	1053		3889.92	2213.84	197.422	4652.62	3121.67	25.2143	419.736	39.2262	301.022	0	993.14	0	113.069	113.401	575.089			15
585	M930T12_2	930.448	930.445	930.454	12.1626	12.127	12.1664	4	0	4	0	0.00243677	0.00876729	310.448	11267.6	74.3602	390.633	7685.07	166.274	2967		101.892	602.438	847.912	0	0	20757	2727.25	17903.1	7955.73	6994.82	371.801	0	0	0	0		[M+K]+ 891.492 [M+Na]+ 907.466 [M+H]+ 929.448	64
586	M475T0_2	475.305	475.3	475.309	0.269317	0.26925	0.286017	3	3	0	0	0.00247153	0.00886501	2058.58	2.29182	34.1172	1419.62	5.12467	50.0882	641		3662.44	1215.97	60.8276	2568.57	2785.09	0	0	0	0	11.4591	59.7444	0	0	110.841	0			1
587	M310T0	310.233	310.232	310.236	0.26955	0.269317	0.285767	4	4	0	0	0.00247873	0.00888517	2524.21	66.9229	135.336	1678.65	80.8332	157.345	1032		4727.54	2277.99	169.52	3328.22	2117.76	197.914	65.5311	0	71.1691	0	0	374.895	198.46	103.326	0			1
588	M802T0_2	802.174	802.167	802.178	0.285767	0.26975	0.285833	3	3	0	0	0.00253843	0.00905137	2554.65	23.9342	92.9588	1733.62	38.271	189.191	1057		4412.94	1705.42	0	3579.15	3075.73	31.8862	87.7849	0	0	0	431.041	0	14.2942	0	19.4586			1
589	M465T9_2	465.094	465.087	465.098	9.24113	9.17055	9.27033	5	0	3	2	0.00254047	0.00905703	152.198	5306.85	2173.45	94.068	3092.55	552.97	1815		240.575	188.125	0	203.162	129.128	4428.98	2448.53	3899.34	10534.4	5223.06	1806.55	1598.33	2522.42	2949.6	1990.33			186
590	M262T0	262.235	262.231	262.241	0.409692	0.335467	0.5004	4	4	0	0	0.00255249	0.00909026	801.416	8.94676	39.8289	540.215	20.0056	56.6619	303		627.376	1305.14	0	782.559	1292	0	0	44.7338	0	0	0	26.7422	0	137.179	35.2231			32
591	M912T0_1	911.81	911.807	911.811	0.286125	0.285767	0.3027	4	4	0	0	0.00257011	0.00913885	9684.72	320.824	1288.97	6107.6	470.606	1195.24	2630		15578.7	7584.74	224.335	11016.3	14019.5	0	183.207	252.733	1141.21	26.9731	922.493	1074.2	30.6152	3271.42	1146.11			1
592	M821T0_3	821.487	821.485	821.493	0.285767	0.26975	0.286017	3	3	0	0	0.00259915	0.00921863	5493.91	76.6395	217.608	3736.63	105.242	271.028	1694		8920.21	4164.57	132.618	9159.72	5092.45	0	180.393	202.804	0	0	639.377	40.2505	0	339.793	68.6173			1
593	M971T0	971.467	971.463	971.468	0.285767	0.2528	0.286417	3	3	0	0	0.00260076	0.00922303	4496.63	23.4151	317.552	2989.77	32.0754	533.664	1383		2894.31	6146.26	124.647	7659.1	5658.85	57.2524	0	0	59.8233	0	22.6065	0	149.356	1263.92	151.873	[468][M]3+		1
594	M802T0_1	801.829	801.826	801.834	0.277542	0.252667	0.286417	4	4	0	0	0.0026295	0.00930157	4203.71	276.471	451.78	2667.9	273.961	284.394	1245		3846.56	2673.23	767.857	6751.5	6979.42	50.7933	164.308	432.904	680.05	54.2985	643.109	357.319	0	555.399	703.075			1
595	M163T2	163.065	163.055	163.068	1.88134	1.82497	2.15812	20	5	5	5	0.00264417	0.0093415	4992.29	29869.2	7278.8	1865.96	15129.9	6886.95	8074		5041.41	7400.16	2181.56	5455.67	4882.66	22022.6	33821.4	7596.51	42825.2	43080.3	8600.68	2798.8	18794.1	2664.6	3535.83		[M+2H-H20]2+ 342.117	69
596	M418T11	417.655	417.652	417.662	11.0408	11.0293	11.0987	8	4	1	3	0.00265778	0.00937845	1975.81	225.793	2830.7	742.581	300.404	1404.06	1087		1704.46	3158.37	2018.97	1870.34	1126.9	323	708.566	0	0	97.3967	1681.9	1936.55	5065.43	3348.77	2120.85	[135][M+1]2+		86
597	M799T0	798.832	798.825	798.836	0.269317	0.26925	0.26975	3	3	0	0	0.00266201	0.00938992	6346.16	220.497	523.448	4194.11	157.117	240.659	2035		11268.9	3725.19	600.299	8464.29	7672.13	0	207.071	357.864	383.694	153.857	147.97	549.562	502.288	810.956	606.465			1
598	M707T0	706.843	706.841	706.849	0.286017	0.285767	0.286417	3	3	0	0	0.00274569	0.00961506	4205.01	358.008	665.128	2568.31	278.769	398.716	1113		4431.5	4033.53	0	6206.95	6353.08	35.181	740.542	334.104	511.987	168.224	1241.71	439.722	182.891	654.816	806.505	[305][M+4]+		1
599	M876T0	875.818	875.81	875.823	0.302608	0.286017	0.304133	4	3	0	1	0.00277026	0.00968054	5571.56	442.929	854.512	3467.14	243.201	296.711	1861		7370.79	8405.46	0	7673.75	4407.77	187.463	768.993	214.236	532.182	511.769	1027.72	450.785	628.5	1126.72	1038.83		[M+Na]+ 852.83	15
600	M795T12	795.329	795.323	795.334	11.6785	11.6604	11.68	5	4	0	1	0.00277384	0.00969008	9802.62	1419.02	1277.46	5892.54	375.755	926.445	3832		4316.83	18946.7	11071.9	9729.31	4948.39	1885.1	1647.04	1482.9	1085.82	994.233	2347.15	246.085	1560.93	377.27	1855.85		[2M+Na]+ 386.17	21
601	M620T0	619.855	619.853	619.862	0.294475	0.285767	0.31885	4	4	0	0	0.00277644	0.00969696	3242.82	12.9591	382.46	2110.42	28.9775	480.42	866		2663.77	3495.1	52.8477	4274.2	5728.16	0	0	0	64.7956	0	1210.42	105.673	0	281.169	315.037			15
602	M291T10_1	291.052	291.048	291.056	9.51015	9.42308	9.54343	13	4	5	4	0.00277945	0.00970497	14882.2	7442.43	7582.58	2904.61	3879.81	1915.76	2962		13811	13076.1	12006.6	19262.1	16255.2	5266.6	7380.45	3420.44	13711.2	7433.5	6905.37	6492.9	10993.2	6601.02	6920.38	[59][M]2+		3
603	M194T2_1	194.029	194.022	194.03	1.95397	1.93727	1.96648	4	1	3	0	0.00278319	0.0097149	1634.87	1083.89	711.78	422.977	293.274	242.257	409		1968.6	1758.37	1406.24	2025.86	1015.3	1032.97	991.594	1570.39	775.646	1048.87	898.439	639.966	1021.33	566.212	432.952		[M+Na]+ 171.039	218
604	M502T0	501.888	501.887	501.891	0.26975	0.269317	0.285767	3	3	0	0	0.00280456	0.00977152	5662.75	1369.78	1427.18	2908.25	752.404	299.59	1408		8564.99	4931.22	1311.28	8087.39	5418.87	508.665	2360.61	896.704	1900.94	1182	1421.12	1515.55	921.714	1583.3	1694.2	[184][M+3]+		1
605	M852T0	851.836	851.83	851.839	0.277758	0.26935	0.285833	4	4	0	0	0.00281626	0.00980242	6023.06	201.96	438.758	4027.56	216.522	261.396	1633		10083.6	4162.33	342.031	5946.96	9580.45	0	332.459	499.204	0	178.137	542.85	636.558	14.3615	633.679	366.341	[396][M+3]+		1
606	M388T12	388.179	388.175	388.183	11.6808	11.6604	11.7013	10	5	2	3	0.00282951	0.00983734	14164.3	2445.71	3767.9	7767.48	473.045	1232.29	4944		6737.39	26347.1	16269.3	12946.3	8521.45	3102.86	1812.81	2328.94	2342.36	2641.58	3416.93	2823.63	2514.09	4697.15	5387.71	[119][M+1]+		21
607	M597T0	596.871	596.863	596.874	0.302283	0.26935	0.302333	3	3	0	0	0.0028689	0.00995055	2893.6	131.912	232.446	1902.44	193.626	231.654	862		4064.05	1895.52	230.326	5117.73	3160.37	0	231.145	0	428.417	0	0	0	471.63	454.642	235.96		[2M+2Na+K]3+ 852.83	15
608	M772T0_2	772.17	772.166	772.174	0.26935	0.26925	0.26975	3	3	0	0	0.00290863	0.0100642	7230.56	131.94	123.564	5046.03	173.341	192.592	2591		12827.6	6714.87	0	11103.9	5506.4	260.215	26.938	0	0	372.548	0	439.02	0	0	178.8			1
609	M425T0_1	424.893	424.892	424.894	0.302308	0.286017	0.319433	4	4	0	0	0.00293966	0.0101526	2766.02	231.35	283.862	1757.6	291.269	141.99	853		4933.94	3617.21	407.806	1676.4	3194.74	0	738.891	130.754	106.847	180.259	439.687	162.198	223.082	160.217	434.126		[2M+Na+K-H]+ 181.971	15
610	M715T0	714.845	714.841	714.848	0.277792	0.26925	0.3027	4	4	0	0	0.00296422	0.0102223	3791.55	354.411	618.171	2328.28	323.873	239.183	1258		6644.98	4186.66	154.562	4188.51	3783.02	109.175	623.736	0	750.586	288.561	450.143	458.664	511.885	648.318	1021.85			1
611	M810T0_1	809.831	809.826	809.837	0.285767	0.269317	0.3027	3	3	0	0	0.00296581	0.0102268	3002.92	189.67	615.576	1791.44	150.575	526.09	856		5492.99	2601.02	633.176	3783.9	2503.5	103.203	34.767	295.159	397.002	118.216	451.986	360.344	367.151	344.692	1553.71			1
612	M845T0	844.821	844.815	844.827	0.270067	0.26925	0.286017	5	4	0	1	0.00316177	0.0108076	5763.64	1154.9	1245.91	3162.83	581.571	661.805	1604		7441.58	7529.77	535.479	5050.36	8261	463.95	1794.47	616.259	1483.42	1416.4	1623.45	1187.46	520.063	743.446	2155.12			1
613	M338T0	338.254	338.253	338.255	0.26975	0.26925	0.286017	3	3	0	0	0.00325244	0.0110729	1505.48	15.6797	24.6479	1070.64	35.0608	55.1143	597		1759.18	1268.01	0	2987.99	1512.21	78.3984	0	0	0	0	0	123.239	0	0	0			1
614	M654T8_2	653.858	653.855	653.867	8.3842	8.37582	8.39365	6	3	0	3	0.00325332	0.0110754	1108.36	525.176	1759.84	308.72	433.63	559.943	474		870.725	1354.13	863.69	1523.72	929.557	0	543.845	184.011	961.539	936.484	1596.42	2015.01	953.834	1758.07	2475.86	[276][M+2]3+		2
615	M780T0	779.826	779.817	779.831	0.285833	0.253217	0.286417	5	4	0	1	0.00325511	0.0110806	5191.03	139.422	849.135	3412.8	113.735	208.498	1652		7228.42	8019.01	0	3425.05	7282.66	118.748	0	310.29	97.8236	170.248	1191.19	770.055	769.847	874.498	640.086			1
616	M518T0	517.865	517.865	517.873	0.3027	0.302333	0.318967	3	3	0	0	0.00327833	0.0111482	1793.83	215.295	259.56	1104.48	111.695	185.503	487		2394.86	1857.59	0	2932.38	1784.34	47.0641	345.629	256.763	175.505	251.516	333.73	172.358	0	495.895	295.817	[190][M+1]+		15
617	M596T0_2	596.374	596.372	596.378	0.269333	0.253233	0.285767	4	4	0	0	0.00329941	0.0112094	2067.13	12.9961	261.811	1370.9	29.0602	306.023	762		3798.53	2042.75	0	1946.17	2548.18	0	0	0	64.9805	0	310.325	102.244	0	771.296	125.192	[241][M+1]2+		1
618	M946T12_1	946.444	946.439	946.451	11.8308	11.7941	11.8498	4	0	4	0	0.00330437	0.0112239	794.599	17604.1	1256.72	405.45	11963	868.419	3756		705.213	890.753	1445.63	473.633	457.761	32794.1	4155.34	26355.6	16179.9	8535.75	285.65	2336.68	1857.9	518.416	1284.98	[451][M+1]+		65
619	M731T9_1	731.148	731.146	731.155	9.07545	9.00573	9.10975	7	1	3	3	0.00337086	0.0114162	18272.7	8354.19	8849.76	4777.67	4347.32	2760.38	3852		16080.2	23843.3	11463.1	18722.1	21254.8	6566.02	8754.16	2082.85	13521	10846.9	10324.3	5248.59	11840.9	10151.8	6683.19	[318][M]+	[M+H]+ 730.147	45
620	M161T0_2	161.026	161.025	161.029	0.302333	0.26925	0.3027	3	3	0	0	0.00340509	0.0115147	2398.54	911.88	891.363	1041.39	293.782	112.109	646		2323.99	1294.08	1502.66	3716.52	3155.45	1299.35	940.565	1074.35	607.144	637.993	725.437	939.71	857.6	904.535	1029.54			15
621	M247T2	247.037	247.033	247.046	2.11908	2.08212	2.27355	11	0	5	5	0.00344188	0.0116203	1221.64	8022.9	2841.98	464.225	4106.43	1724.26	1305		1610.94	716.626	960.067	1807.66	1012.88	6247.67	15128.2	6491.49	4665	7582.2	5601.48	3304.94	1935.93	2212.58	1154.96		[M+Na]+ 224.048	224
622	M579T0	578.863	578.862	578.867	0.302283	0.286017	0.302933	3	3	0	0	0.00346334	0.0116818	2775.5	12.2233	241.968	1907.68	27.3322	319.148	896		5382	2940.45	0	2904.94	2650.12	0	0	61.1166	0	0	174.455	27.6154	787.758	220.01	0			15
623	M709T0	708.84	708.839	708.843	0.285925	0.285767	0.286417	4	4	0	0	0.00349574	0.0117743	5280.57	1444.6	1508.5	2590.96	877.768	462.646	1180		6209.96	5272.68	835.524	6936.85	7147.84	486.373	2484.87	619.315	2065.46	1566.97	850.723	1667.54	1330.3	1584.91	2109.01			1
624	M423T0	423.226	423.223	423.233	0.302933	0.26935	0.351983	3	3	0	0	0.003506	0.0118036	1434.86	0	87.8307	1003.82	0	158.719	697		1950.71	2717.38	115.678	1559.04	831.499	0	0	0	0	0	0	0	13.2571	368.622	57.2738			15
625	M809T0	808.513	808.51	808.517	0.286417	0.285833	0.318967	3	3	0	0	0.00352645	0.0118618	2090.5	13.1746	98.2875	1484.6	29.4594	72.0095	820		2957.11	2643.11	39.8832	3701.47	1110.92	65.8732	0	0	0	0	76.9716	192.107	0	138.494	83.8652			1
626	M294T0	293.998	293.99	294.004	0.368217	0.269017	0.39145	7	4	0	2	0.00353517	0.0118866	2306.66	122.062	427.006	1457.23	57.935	336.61	863		1747.4	1659.11	4898.92	1816.94	1410.94	121.673	199.702	134.453	117.407	37.0768	164.633	685.685	133.562	881.529	269.621			32
627	M135T0	135.003	135.001	135.01	0.26995	0.1027	0.318967	9	5	1	2	0.00355571	0.0119449	8520.71	1948.08	2743.41	4390.62	623.608	980.017	2504		9705.47	15124.4	3445.46	8317.23	6011.01	1674.86	1387.49	2865.44	2307.3	1505.31	1920.92	1863.63	3187.56	4209.88	2535.05			1
628	M316T14_1	316.135	316.13	316.142	13.842	13.8135	13.8682	14	5	5	4	0.00365609	0.0122285	16954	23718	18169.5	2517.89	2096.72	3204.08	4873		20133.4	17015.6	18189.5	16075.9	13355.5	23145.2	26244.8	20540.4	24444	24215.8	14433.4	18784.4	22145.7	20038.9	15445	[74][M]2+		10
629	M571T0	570.86	570.856	570.864	0.285833	0.26925	0.319433	3	3	0	0	0.00365968	0.0122386	3381.15	36.1231	569.268	2230.33	51.088	491.491	1136		5087.56	3918.36	57.8361	2328.86	5513.13	0	72.234	108.382	0	0	208.596	401.521	427.61	1435.09	373.525	[223][M+1]+		1
630	M173T2	172.974	172.97	172.977	2.22585	2.18542	2.36123	15	4	4	4	0.00367028	0.0122684	3847.02	2872.91	4708.87	603.35	736.479	676.631	900		3017.15	4140.76	4118.23	3444.44	4514.51	3024.64	4068.76	2191.88	2663.22	2416.03	5756.4	4701.91	4009.87	4232.29	4843.87		[M+H-H20]+ 189.978	243
631	M305T10	305.095	305.09	305.104	9.7371	9.51002	9.7661	5	0	3	2	0.00369569	0.0123397	513.624	4488.39	821.847	242.108	2777.53	384.323	1633		266.449	788.788	605.949	655.818	251.114	2421.33	4495.27	1119.9	6700.69	7704.74	817.654	428.179	921.737	1407.56	534.109			177
632	M536T0	535.879	535.876	535.881	0.285925	0.285767	0.286417	4	4	0	0	0.0037613	0.012527	6779.54	1108.29	1549.12	3684.66	1541.47	498.215	1534		7994.21	6478.75	709.896	10499.7	8215.16	0	2388.44	0	3152.98	0	1477.01	1393.08	831.713	2050.37	1993.42	[199][M+3]+		1
633	M135T6	135.009	135.006	135.011	5.72877	5.556	5.81155	6	3	1	1	0.00380833	0.0126606	2316.44	971.683	1452.09	793.071	292.555	209.7	675		1910.59	1865.49	2946.41	3358.61	1501.09	837.657	1013.66	1378.15	582.111	1046.84	1364.36	1250.57	1296.23	1720.74	1628.52			296
634	M561T14_2	560.794	560.789	560.8	13.8445	13.8135	13.8682	11	5	2	4	0.00392935	0.0130023	8764.32	11367.1	8623.48	943.651	841.141	1528.01	2218		8739.79	7226.62	9699.05	9329.25	8826.88	11822.3	9981.97	12167.4	11265.6	11598.3	8918.13	8774.31	10142.3	9221.5	6061.19			10
635	M326T2	326.111	326.107	326.116	1.91399	1.90397	1.93728	6	4	1	1	0.00393147	0.0130083	3505.03	1388.92	817.04	1484.48	853.349	610.004	794		4643.48	5532.61	2241.16	2530.9	2577	1542.21	378.963	641.534	2080.95	2300.96	152.841	405.738	1748.31	903.757	874.555	[80][M+1]+		14
636	M804T14	803.95	803.945	803.957	13.8376	13.8138	13.8682	4	3	0	1	0.0039777	0.013138	1818.32	1057.55	1756.68	414.933	156.11	314.085	553		1882.34	2159.54	1995.58	1955.47	1098.66	923.347	934.878	1179.62	982.767	1267.14	2085.01	1272.02	1979.54	1726.45	1720.38			10
637	M527T15	526.782	526.78	526.785	14.7142	14.5208	14.8643	3	0	3	0	0.00404477	0.0133253	2755.31	1556.67	2245.43	429.676	550.449	336.691	578		2125.42	2789.32	3294.48	2628.32	2939.01	1013.01	922.738	2093.6	1774.52	1979.51	2452.86	2560.19	1920.28	2452.04	1841.78			314
638	M274T17_2	273.946	273.944	273.956	16.5509	16.4285	16.615	4	0	3	0	0.00441538	0.0143433	621.803	3091.86	758.969	1162.42	893.668	1062.96	742		0	2673.67	435.345	0	0	3867.22	1854.85	2914.71	2767.9	4054.6	0	0	1581.77	0	2213.08			283
639	M287T10_2	287.051	287.046	287.059	9.51854	9.4759	9.8171	8	2	2	4	0.0044499	0.0144367	2976.57	1128.43	2023.93	536.105	424.165	994.793	628		3337.87	3051.18	2685.02	3581.93	2226.85	1118.99	660.528	777.551	1411.09	1673.98	680.68	1243.99	2740.13	2874.15	2580.71		[M+H+CF3COOH]+ 152.045	3
640	M764T0	763.849	763.84	763.849	0.302283	0.286017	0.302333	3	3	0	0	0.00449436	0.0145566	1844.26	91.7091	180.513	1279.05	91.0001	150.512	638		2750.06	3123.81	144.556	866.835	2336.04	0	125.727	64.3713	232.188	36.259	112.74	357.047	117.144	0	315.635		[M+Na+CF3COOH]+ 606.86	15
641	M449T10	449.093	449.09	449.097	9.87313	9.79322	9.90238	3	0	3	0	0.00450078	0.0145739	424.104	1487.27	1840.25	93.3921	691.269	665.763	492		354.052	422.328	525.283	507.689	311.169	1039.83	1004.76	906.725	2259.01	2226.04	2820.54	1307.91	1811.98	2099.32	1161.51			257
642	M313T0_2	313.175	313.173	313.176	0.269333	0.26925	0.302933	4	4	0	0	0.00450306	0.01458	7247.89	64.4834	355.688	5294.1	65.2045	509.303	2351		12446.3	5594.79	523.516	4832.22	12842.6	118.748	0	63.393	140.275	0	0	0	77.7472	1180.43	520.267			1
643	M284T2	284.06	284.057	284.062	1.93727	1.9044	1.93742	7	4	2	1	0.00450352	0.0145812	3366.5	961.915	1401.66	1172.96	385.941	1131.71	793		4508.6	4685.41	2814.05	2820.19	2004.24	646.139	499.414	1114.66	1096.91	1452.45	610.191	530.498	3325.77	1296.72	1245.1		[M+K+NH3]+ 228.066 [M+H]+ 283.054	14
644	M858T0_2	858.16	858.159	858.162	0.285833	0.285767	0.286017	3	3	0	0	0.00455751	0.0147262	3666.96	32.9043	232.718	2668.74	32.1387	207.514	1276		7354.14	2936.35	0	3447.38	4596.94	69.2699	57.8802	0	0	37.3716	61.5773	91.0932	133.753	557.636	319.531	[401][M+2]3+		1
645	M642T14_1	642.248	642.245	642.251	13.8298	13.8135	13.8652	3	0	3	0	0.00456222	0.0147388	7455.37	9934.48	8918.35	345.68	1193.63	1059.95	2058		7729.6	7228.62	7293.32	7911.73	7113.57	7912.78	10252.5	10769.6	9901.9	10835.6	8746.06	9225.17	8715.49	10423.3	7481.68	[266][M+1]+		10
646	M917T0_2	917.151	917.15	917.152	0.286417	0.285767	0.302333	3	3	0	0	0.00459864	0.0148363	2317.42	189.056	228.474	1584.21	113.261	172.071	719		2934.2	1290.1	74.7845	3479.7	3808.33	150.413	349.602	171.839	41.1401	232.285	251.104	106.729	230.49	498.814	55.2338			1
647	M627T0	626.849	626.844	626.853	0.311158	0.2526	0.335467	4	3	0	1	0.00460481	0.0148527	2896.68	186.084	449.059	1942.55	111.014	249.746	895		3772.85	3577.68	554.297	5297.71	1280.85	75.5215	362.088	166.495	211.427	114.89	389.011	449.812	225.885	310.844	869.745		[M+K]+ 587.885	15
648	M415T9_1	414.568	414.561	414.572	9.07222	9.02943	9.10975	9	4	2	3	0.00462362	0.0149029	9444.81	4761.48	4429.57	2532.67	2272.05	1409.01	1959		7271.94	11757	6222.35	10510.4	11462.3	4737.57	4419.15	1453.1	7789.23	5408.37	4741.55	3181.16	5408.8	6039.98	2776.38	[133][M]2+		45
649	M471T12_2	471.128	471.125	471.137	11.6816	11.6633	11.7157	7	4	1	2	0.00465536	0.0149875	5623.28	1451.62	1965.57	2941.88	298.654	440.921	1761		2723.36	9379.5	7140.71	6304.58	2568.25	1363.63	1441.91	1911.44	1460.21	1080.9	1930.77	1976.78	1732.15	2680.92	1507.2		[M+3K-H]2+ 826.359	21
650	M524T0	524.358	524.357	524.364	0.286417	0.269317	0.318967	3	3	0	0	0.00469676	0.0150974	848.626	74.8522	93.541	549.405	129.134	137.652	426		1276.02	818.614	0	1391.93	756.567	0	76.0419	0	298.219	0	0	332.146	0	63.6888	71.8708			1
651	M551T0_2	551.36	551.355	551.363	0.269333	0.26925	0.26975	4	4	0	0	0.00470416	0.0151171	3947.11	70.1283	169.319	2889.29	68.8808	333.784	1144		3408.27	2794.33	0	6382.25	7150.72	71.6694	182.564	63.2815	33.1264	0	0	48.3936	0	765.22	32.9817	[209][M+1]2+		1
652	M844T0_2	844.164	844.156	844.166	0.277758	0.26935	0.285833	4	4	0	0	0.00477487	0.015304	4940.3	69.1355	157.404	3667.14	144.359	218.051	1788		10046	3619.25	0	4845.91	6190.3	0	0	0	326.965	18.7124	0	0	346.794	0	440.226			1
653	M267T10_1	266.539	266.534	266.544	9.79818	9.74067	9.826	8	5	0	3	0.00481098	0.0153991	4089.04	241.361	1406.16	2561.81	133.216	455.379	1468		1822.46	7391.77	1185.18	5144.57	4901.2	204.469	245.88	457.668	203.705	95.0813	1359.09	1296.75	928.742	2162.68	1283.52			204
654	M614T0	613.877	613.868	613.878	0.285833	0.26925	0.286017	3	3	0	0	0.00482889	0.0154461	3115.43	156.267	778.976	1926.75	239.921	691.497	939		5726.16	2882.52	313.072	3193.51	3461.88	0	237.205	0	0	544.131	792.229	1348.91	0	1570.31	183.436			1
655	M641T14_1	641.241	641.232	641.246	13.8135	13.5636	13.8652	5	1	3	1	0.0048442	0.0154863	243.024	16751.7	291.913	364.726	12569.6	324.39	5918		396.438	0	818.682	0	0	20881.8	0	24692.2	30500.4	7683.92	0	379.722	784.627	0	295.218			88
656	M274T9	273.952	273.948	273.954	9.42618	9.3568	9.44292	3	0	0	3	0.00486384	0.0155378	451.051	207.395	725.983	123.627	156.874	278.994	243		409.733	396.396	399.919	671.242	377.963	0	258.297	216.173	425.901	136.603	387.166	648.518	620.496	1134.01	839.719			227
657	M795T11_1	795.342	795.338	795.349	11.0478	10.9556	11.0657	4	0	4	0	0.00489981	0.0156319	173.982	3006.32	344.279	326.295	1929.41	769.831	1196		750.273	0	119.636	0	0	5041.32	0	3374.41	4142.76	2473.12	0	0	1721.39	0	0		[M+K]+ 756.376 [M+Na]+ 772.35	86
658	M926T0_2	926.476	926.465	926.479	0.302333	0.286417	0.336067	3	3	0	0	0.00499009	0.015867	2419.31	0	175.9	1776	0	226.324	1023		3287.35	939.783	135.622	4232.96	3500.82	0	0	0	0	0	262.049	0	0	532.67	84.7822			15
659	M777T0	776.831	776.827	776.833	0.277592	0.26925	0.286417	4	4	0	0	0.00499087	0.015869	5187.68	994.766	1436.3	2916.91	720.747	569.053	1368		4446.55	5514.9	798.731	8725.04	6453.16	533.213	2005.22	282.155	1478.27	674.972	1829.72	1090.81	1760.45	599.553	1900.97			1
660	M219T9_1	219.094	219.091	219.101	8.80827	8.61092	8.84277	5	0	3	2	0.00500147	0.0158965	2198.6	1447.09	3273.24	540.257	576.299	927.924	755		2628.13	2021.73	1429.54	2119.96	2793.66	1275.02	885.737	1090.59	1629.63	2354.47	2570.93	4787.3	3516.45	2599.28	2892.24			280
661	M677T0_2	677.361	677.359	677.363	0.285833	0.26925	0.319383	3	3	0	0	0.00504072	0.0159981	3013.79	32.8119	80.5596	2264.05	56.778	147.308	865		3201.28	1422.42	163.521	4523.11	5758.6	32.9366	0	131.123	0	0	0	63.332	0	339.466	0			1
662	M837T0	836.83	836.83	836.831	0.285833	0.26975	0.286017	3	3	0	0	0.00507262	0.0160805	4005.56	426.59	393.132	2736.35	302.866	221.593	1426		7731.01	4635.12	64.8133	3971.38	3625.48	160.294	182.527	311.332	622.244	856.551	482.734	194.438	200.913	361.354	726.222			1
663	M241T14_2	240.997	240.992	241	13.8445	13.8135	13.8652	13	4	5	4	0.00508761	0.0161191	9639.83	11255.3	10253.2	1010.48	259.407	299.528	1918		10782.1	9645.71	9016.01	8316.35	10439	11144.2	11505.3	11005.6	11059.8	11561.5	10663.3	10151.3	10349.1	10262.4	9839.65		[M+K]+ 202.038 [M+H]+ 239.993	10
664	M251T2	251.052	251.045	251.056	1.93805	1.92065	1.96648	14	5	5	4	0.00527897	0.0166087	4849.79	2452.86	3905.2	1373.74	733.762	429.172	1075		4347.48	6968.7	3957.97	5422.43	3552.37	2107.81	2041.7	1775.42	3604.95	2734.43	4147.68	3347.97	4393.45	4057.2	3579.68		[M+K+CF3COOH]+ 78.0921 [M+Na+CF3COOH]+ 94.066 [M+H+CF3COOH]+ 116.047 [M+Na]+ 228.066	14
665	M225T0	224.955	224.946	224.958	0.285833	0.253217	0.318967	5	3	0	2	0.00528889	0.0166339	3988.64	204.713	871.09	2534.21	243.373	909.349	1007		6537.75	3155.8	763.857	6608.4	2877.4	94.5491	409.805	0	0	519.209	840.84	197.556	101.152	2374.23	841.673			1
666	M644T0	643.851	643.848	643.853	0.294175	0.285767	0.319433	4	4	0	0	0.00537206	0.0168444	3244.83	258.087	560.318	2182.9	95.8264	298.558	1014		3354.51	5654.02	181.469	2154.79	4879.33	288.32	357.84	152.882	330.816	160.575	783.033	597.185	187.43	899.921	334.021		[M+H-CH2]+ 656.869	15
667	M414T0	414.268	414.263	414.269	0.26955	0.26925	0.3352	4	4	0	0	0.005403	0.0169224	3497.25	26.8483	58.5175	2675.79	60.0345	77.1081	1485		1504.25	3925.36	136.613	5231.99	6688.01	0	0	0	134.241	0	17.4899	100.408	0	0	174.689			1
668	M774T0	773.838	773.832	773.842	0.286092	0.270067	0.3027	4	3	0	1	0.00540792	0.0169348	6479.44	672.59	1320.99	4200.88	544.448	554.621	1863		9738.23	4871.17	141.573	7058.29	10587.9	236.05	1576.1	699.486	258.154	593.156	1035.16	1343.1	595.601	2073.3	1557.8	[343][M+3]+		1
669	M315T0	314.881	314.881	314.885	0.319383	0.285767	0.319433	3	3	0	0	0.00541243	0.0169461	1410.75	83.0336	381.644	880.06	124.241	291.317	396		1822.06	2335.91	183.471	826.661	1885.67	93.3221	294.554	27.2921	0	0	211.132	103.559	286.582	848.712	458.236		[M+K+CF3COOH]+ 141.928	15
670	M452T8	452.104	452.097	452.111	7.88743	7.83288	7.96048	6	0	4	2	0.00548573	0.0171301	154.785	1414.53	796.032	189.558	794.556	225.684	622		0	385.308	53.6887	0	334.928	1255	811.649	746.497	2707.25	1552.23	830.775	593.462	894.715	557.326	1103.88	[160][M+3]+		4
671	M348T0	348.242	348.239	348.243	0.3192	0.31885	0.369433	4	4	0	0	0.00549669	0.0171575	3423.19	41.1001	70.1027	2613.19	81.9761	105.572	933		5668.63	1576.31	14.9542	3762.51	6093.57	0	187.045	0	18.4556	0	0	0	90.4569	13.5032	246.553		[3M+2Na-H]+ 101.098	15
672	M317T14_1	316.638	316.633	316.647	13.8377	13.8135	13.8682	12	4	4	4	0.00551559	0.0172047	5742.25	8695.73	8217.93	1955.56	508.046	688.55	1933		6965.97	2773.22	6338.52	4908.15	7725.4	9581.4	8502.49	8544.99	8281.24	8568.56	8708.12	8156.66	8720.84	7057.29	8446.75	[74][M+1]2+		10
673	M529T11_3	529.261	529.257	529.268	10.5817	10.4458	10.781	5	3	1	0	0.0055198	0.0172153	28163.2	5557.04	36009.2	7514.43	11996.5	15903.2	10471		26534.2	38341.1	23013	33071.7	19856.2	0	27008.5	0	0	776.647	14463.1	35641	55928.7	45623.4	28389.7		[M+Na]+ 506.266	47
674	M579T14_1	579.276	579.271	579.281	13.83	13.8135	13.8652	4	0	4	0	0.00552485	0.0172279	76712.6	91949.3	84043	4569.83	8605.73	3221.24	17713		81651.1	76004.1	80818.8	70669	74419.9	90379.3	80411.9	104621	92185.9	92148.9	82558.6	85503.7	82763.9	88858.9	80530.2	[229][M]+	[2M+Na]+ 278.144	10
675	M826T13_1	825.845	825.841	825.851	12.7098	12.6605	12.7519	4	0	4	0	0.00557577	0.0173547	0	4699.3	159.693	0	3587.61	275.746	1514		0	0	0	0	0	9630.02	0	6134.6	4771.29	2960.59	161.664	636.804	0	0	0		[M+K]+ 786.876	154
676	M507T9	507.079	507.073	507.081	9.32518	9.294	9.37663	5	4	1	0	0.00559462	0.0174016	1802.98	445.946	835.962	870.572	311.495	183.351	510		3132.43	1636.43	1003.8	1105.58	2136.66	257.311	766.613	0	630.906	574.899	536.975	805.223	953.07	1004.78	879.76		[M+K]+ 468.109	157
677	M714T0	713.83	713.83	713.836	0.302333	0.285767	0.33595	3	3	0	0	0.0056825	0.0176191	2106.94	276.664	276.762	1399.05	156.878	244.353	650		3417.39	2191.88	483.607	908.726	3533.09	209.7	337.047	57.6167	481.339	297.615	609.823	274.749	71.3906	16.6618	411.185		[M+Na+NaCOOH]+ 622.856 [M+Na+HCOOH]+ 644.838 [M+K]+ 674.86	15
678	M313T0_1	312.892	312.886	312.892	0.302933	0.285833	0.319383	3	3	0	0	0.00568776	0.017632	2406.68	334.262	602.132	1466.05	232.154	347.196	564		1875.34	1757.32	687.961	4462.97	3249.83	0	492.324	182.699	465.127	531.162	470.472	129.244	685.781	1084.57	640.596			15
679	M842T0_1	841.827	841.825	841.834	0.285767	0.252717	0.3027	5	4	0	1	0.00569714	0.0176552	6934.32	888.631	1498.94	4393.23	676.463	715.862	1808		10312.2	5310.55	81.7714	8218.48	10748.6	0	1080.62	374.223	1548.69	1439.62	2457.49	513.35	1231.15	1795.44	1497.27	[389][M+2]+		1
680	M932T13_1	931.915	931.913	931.92	13.0531	13.0027	13.0908	3	3	0	0	0.00577484	0.0178462	1997.95	2908.51	3416.67	654.556	355.732	627.833	904		2224.95	3036.6	1477.68	1492.99	1757.54	2772.31	3050.44	3279.63	3079.77	2360.39	2677.26	3649.54	4346.18	3099.59	3310.8		[M+Na]+ 908.923	101
681	M256T17_1	255.94	255.936	255.945	16.9493	16.8333	16.9827	15	5	4	5	0.00577592	0.0178488	3372.38	7327.73	3974.8	717.347	2786.32	255.689	1072		4189.66	2743.83	2542.03	3916.8	3469.6	4596.08	6484.89	11999.7	6303.09	7254.93	4078.49	4191.56	3859.86	3580.98	4163.12			17
682	M328T12	328.133	328.123	328.135	12.2783	12.2282	12.3197	12	4	5	3	0.0057924	0.0178892	2335.15	5336.38	3235.94	562.25	1797.16	902.732	1549		2830.42	2991.39	2049.05	2159.58	1645.32	7411.4	3680.76	6443.72	3253.79	5892.23	2024.21	4518.87	3337.67	3394.61	2904.32		[M+H+K]2+ 616.3	72
683	M978T0	977.799	977.796	977.806	0.26935	0.26925	0.3352	3	3	0	0	0.00582549	0.0179701	4630.6	343.466	1448.51	2927.79	391.55	631.774	1472		1832.46	6020.01	1134.78	6708.97	7456.8	0	955.415	378.313	0	383.604	1196.09	983.033	1157	2553.94	1352.49	[470][M+3]+		1
684	M433T0_2	433.261	433.261	433.263	0.286417	0.26925	0.3027	3	3	0	0	0.00590319	0.0181652	1962.93	55.2711	3.06272	1517.72	46.7602	6.84845	801		2276.09	1007.81	11.9649	2539.81	3978.98	69.2689	0	115.31	75.1678	16.6092	0	0	15.3136	0	0			1
685	M961T0	961.142	961.141	961.147	0.29435	0.285833	0.319383	4	4	0	0	0.00594647	0.0182735	2804.36	37.7075	47.9297	2167.23	35.1717	107.174	1029		4981.32	1112.11	0	4525.39	3402.97	54.9761	74.3895	0	0	59.1717	0	0	0	0	239.648			15
686	M526T16_1	525.8	525.794	525.802	15.6737	15.5815	15.7513	8	2	1	3	0.0060002	0.0184074	14421.5	6224.53	11602	4390.01	1970.98	3009.6	2062		12354.5	22024.3	14291.4	11280.1	12157.1	4438.31	6084.76	9508.67	4988.19	6102.74	8253.89	15906.4	11060.7	13143	9646.23			171
687	M688T0	687.847	687.845	687.85	0.302283	0.285833	0.3027	3	3	0	0	0.00604082	0.0185084	3546.84	80.3083	380.222	2612.54	123.364	159.162	1106		7064.13	3502	0	4666.94	2501.14	0	279.839	121.702	0	0	539.452	502.394	175.206	431.754	252.304			15
688	M254T12	254.088	254.088	254.09	11.6952	11.6816	11.6965	3	3	0	0	0.0060572	0.0185491	3141.08	1695.81	1551.22	983.812	306.394	614.712	1031		1771.13	4498.6	3222.5	3373.92	2839.27	1426.4	1580.44	2218.83	1683.76	1569.6	1965.91	2199.61	1635.81	621.455	1333.3			21
689	M664T14	664.377	664.369	664.381	13.8468	13.7801	13.8832	7	2	2	3	0.0062751	0.0191349	3950.91	1383.47	2981.47	1677.2	576.159	135.221	1188		2331.66	4119.09	3396.49	6726.14	3181.16	1101.07	1181.1	2135.83	699.542	1799.8	3162.53	2945.79	2841.48	3077.44	2880.09		[M+H-H20]+ 681.377	10
690	M421T14_1	420.719	420.71	420.724	13.8468	13.8135	14.1634	15	5	4	4	0.00630801	0.0192229	47645.4	56617.5	49903.4	4630.39	2160.94	3865.17	7703		55334.5	44201	48614.4	45388.8	44688.3	56796.4	56458.1	59961.7	53992.1	55879.2	54532.9	46744.9	50912.4	52145.8	45180.7			10
691	M989T0_1	988.801	988.798	988.805	0.302933	0.285767	0.319383	3	3	0	0	0.00634128	0.0193118	3809.04	128.673	485.003	2759.67	81.2862	394.122	1431		5123.82	2202.2	100.72	4326.09	7292.38	128.262	0	188.056	207.781	119.267	295.206	0	351.823	943.424	834.561			15
692	M252T12_2	252.093	252.088	252.099	11.6826	11.6633	11.7179	6	4	0	2	0.00639899	0.0194657	3819.9	1047.11	1199.41	2087.62	454.009	185.867	1600		2499	6817.54	4460.21	4004.43	1318.32	1410.55	740.565	1429.49	1249.22	405.727	904.904	1160.8	1244.27	1286.96	1400.12	[43][M+1]2+		21
693	M231T12	231.074	231.072	231.081	11.6816	11.67	11.6994	9	5	0	4	0.00642913	0.019546	11656.6	2659.65	3977.66	6630.56	619.111	630.499	3837		5352.46	19528.6	16970.6	11549.6	4881.9	2297.66	1913.15	3567.23	2782.52	2737.71	3342.78	3810.7	3460.88	4530.4	4743.56	[37][M]2+	[M+2H-C4H8]2+ 516.195	21
694	M879T0_2	879.163	879.157	879.166	0.285767	0.269317	0.319383	3	3	0	0	0.00658598	0.0199696	2932.45	61.9077	154.892	2248.06	91.6463	127.568	1043		5596.73	1460.46	11.9649	4477.5	3115.59	30.7408	58.9319	0	0	219.866	343.806	90.7759	0	190.559	149.321	[418][M+1]+		1
695	M168T0	167.963	167.961	167.966	0.335708	0.23605	0.369433	6	5	0	0	0.00659887	0.0200043	2528	596.496	1141.74	1153.53	280.378	696.14	1398		1396.12	1798.44	4384.5	2353.68	2707.25	561.817	907.217	835.366	222.698	455.38	720.753	1144.42	379.495	2223.61	1240.44			117
696	M292T10	291.554	291.545	291.559	9.51006	9.47462	9.56012	12	5	4	3	0.00696591	0.0209942	3558.08	1168.27	2340.91	1207.87	683.53	919.222	1046		1770.42	4263.71	3069.68	3764.29	4922.3	401.518	1469.22	577.462	1320.32	2072.81	2856.54	1518.37	3687.87	1618.04	2023.75	[59][M+1]2+		3
697	M197T0	196.96	196.956	196.968	0.269783	0.252733	0.3523	7	4	1	2	0.00703576	0.0211813	2332.85	313.116	921.555	1359.72	368.222	324.181	898		2292.37	4514.01	842.602	1688.35	2326.94	0	438.532	37.1309	894.894	195.023	1088.09	1232.74	415.457	795.627	1075.86			1
698	M240T12	240.082	240.078	240.084	11.6845	11.6763	11.7952	7	4	1	1	0.00728277	0.0218396	18813.2	4603.16	7097.17	10490.8	1322.1	1183.33	6574		7230.78	34616.7	21049.4	19488.2	11681.2	4538.41	3358.52	6613.31	3493.76	5011.8	6578.26	5252.42	7680.99	8031.39	7942.81	[40][M]2+	[M+2H-CH4]2+ 494.183	21
699	M219T0	218.929	218.926	218.932	0.335467	0.302933	0.336067	3	3	0	0	0.00733065	0.0219666	1195.23	178.996	85.9399	848.235	138.634	85.5505	548		2318.07	869.869	0	1351.01	1437.2	15.3024	217.344	358.014	239.118	65.2022	0	0	157.699	89.4019	182.598		[M+H]+ 217.919	117
700	M798T0_2	798.498	798.494	798.504	0.286017	0.285833	0.318967	3	3	0	0	0.00737361	0.0220804	3458.22	13.041	11.5712	2794.74	29.1606	25.8741	1034		7241.57	3530.89	85.7417	4864.61	1568.31	0	0	0	0	65.2052	0	57.8561	0	0	0			1
701	M746T0	745.84	745.837	745.848	0.286417	0.285833	0.336067	3	3	0	0	0.00740649	0.0221674	3465.95	244.682	421.183	2517.47	183.989	332.052	1106		5956.97	1598.37	118.658	4218.16	5437.59	32.9857	250.814	445.155	88.5561	405.897	199.1	628.119	0	444.024	834.673	[324][M+1]+		1
702	M629T0	628.854	628.85	628.857	0.3027	0.285833	0.351983	3	3	0	0	0.0075131	0.0224489	3294.87	33.6665	156.783	2587.07	75.2805	286.467	887		5871.51	4722.19	30.9069	4818.04	1031.69	0	0	0	168.332	0	123.725	0	0	660.189	0			15
703	M441T9	441.072	441.07	441.075	9.32329	9.27715	9.34328	6	3	2	1	0.00753365	0.022503	3415.84	1513.35	1559.91	637.246	1187.81	722.742	718		3207.75	4371.4	2907.26	2860.08	3732.72	1007.84	993.794	135.545	2306.86	3122.73	976.781	1819.01	2687	946.875	1369.9		[M+H-C2H4]+ 468.109	157
704	M303T16_1	302.654	302.653	302.666	15.7147	15.665	15.9318	4	0	3	1	0.00757619	0.022615	11687.2	4781.11	10030.6	842.886	3423.58	3665.19	980		11699	10247.5	12011.7	12072.6	12405	659.475	5166.24	3647.92	4334.44	10097.5	10651.3	11810.8	13671.7	3954.29	10065			253
705	M731T9_2	731.159	731.157	731.166	9.06619	9.02943	9.27657	6	5	0	1	0.00761647	0.0227208	14026.1	648.042	6295.4	8200.66	814.53	4687.74	3335		16372.1	964.771	11629.7	19806.8	21357	0	273.656	1110.1	0	1856.45	10635.9	628.129	2320.54	10828.9	7063.58		[M+H]+ 730.147	45
706	M300T8	300.194	300.187	300.199	7.68477	7.45513	7.75723	9	2	4	3	0.0076305	0.0227577	2284.95	1400.97	3748.55	939.524	1125.25	808.839	821		3292.3	1533.25	1799.57	1480.83	3318.79	2884.56	864.691	52.926	2183.82	1018.87	5009.59	4013.28	3479.53	2902.82	3337.5		[M+H+NH3]+ 282.16	93
707	M467T8_2	467.112	467.108	467.115	8.49365	8.42655	8.4957	3	0	3	0	0.00768276	0.0228948	227.505	1480.47	653.487	346.467	772.579	306.703	700		0	87.0653	42.1157	171.595	836.75	1106.31	858.686	1382.15	2818.97	1236.24	398.333	732.567	429.695	557.718	1149.12			293
708	M493T0_1	492.874	492.873	492.88	0.319383	0.285767	0.319433	3	3	0	0	0.0079817	0.0236748	2250.16	102.275	348.431	1659.31	107.869	166.668	879		2083.51	2311.98	0	2173.55	4681.74	0	133.066	0	258.36	119.949	186.875	609.253	221.552	378.126	346.352		[M+K]+ 453.914	15
709	M241T16	240.642	240.636	240.646	15.7819	15.6649	15.9853	4	0	1	3	0.00805358	0.0238613	738.682	1580.98	1668.99	596.394	249.295	341.691	543		607.762	1689.35	41.7138	742.607	611.979	1495.58	1479.68	1607.47	1331.33	1990.87	1975.61	1634.63	1112.89	1705.36	1916.47			89
710	M253T0	252.966	252.962	252.969	0.30485	0.285683	0.401083	5	3	0	2	0.00813451	0.0240707	3192.76	769.708	1329.21	1067.41	320.503	1424.66	914		1771.77	3472.6	4722.13	3149.62	2847.7	546.468	823.773	1244.07	409.1	825.127	102.252	689.551	512.25	3654.83	1687.16			15
711	M217T0_2	217.1	217.096	217.104	0.286967	0.0374	0.467917	11	4	2	4	0.00817346	0.0241713	3700.34	1041.36	1110.86	2111.17	258.643	389.252	994		3403.43	4811.01	700.583	3193.6	6393.11	792.774	1197.2	778.217	1062.91	1375.72	744.558	1056.06	731.609	1559.82	1462.28			1
712	M110T14	110.004	110.002	110.004	14.097	14.0493	14.1634	3	0	3	0	0.0081884	0.0242099	820.167	793.859	563.749	132.839	107.129	106.805	244		604.693	782.626	875.569	910.252	927.693	748.598	683.509	725.522	936.936	874.728	623.048	696.485	502.411	576.471	420.328			129
713	M749T0_2	748.853	748.85	748.854	0.26975	0.269317	0.285767	3	3	0	0	0.00826652	0.0244113	6448.49	48.9331	71.5054	5270.78	51.726	60.0728	2296		12743.5	2450.1	205.418	10513	6330.42	0	0	46.0111	119.647	79.0078	0	80.9432	38.8736	161.774	75.9364			1
714	M981T0_2	981.462	981.457	981.464	0.285833	0.285767	0.319383	3	3	0	0	0.00839065	0.0247302	2800.74	9.34408	203.915	2210	12.8061	315.571	980		4069.05	1420.42	0	2854.2	5660.03	24.118	0	0	22.6023	0	0	0	79.4539	751.148	188.972			1
715	M842T0_2	842.31	842.305	842.314	0.302933	0.285833	0.335467	3	3	0	0	0.00840533	0.0247678	2030.97	112.673	306.725	1500.06	128.288	150.527	761		3292.47	2246.87	0	3549.66	1065.85	0	298.844	0	82.1903	182.331	533.979	281.214	191.504	160.217	366.709			15
716	M148T2	148.058	148.053	148.062	1.82612	1.81188	1.97012	17	5	5	5	0.0085546	0.0251636	9706.15	16602.9	18027.4	1666.57	3517.52	5072.5	4387		10474.2	10189.1	10276	10833.4	6758.06	11408.8	20806.5	15304.8	17228.2	18266.2	20027.6	14753.9	23052.9	21438.6	10864.1		[M+H-CH2]+ 161.076	104
717	M969T0_2	969.143	969.139	969.143	0.269317	0.26925	0.26975	3	3	0	0	0.00886911	0.0259929	11565.1	42.2431	116.111	9578.81	74.4275	120.705	3673		17854.9	2248.93	0	18382.5	19339	0	39.3725	0	171.843	0	261.844	0	0	215.643	103.068	[466][M+1]3+		1
718	M449T0	448.87	448.869	448.872	0.269317	0.26925	0.26935	3	3	0	0	0.00888361	0.026031	3999.68	130.015	540.306	3049.48	230.944	285.016	1080		4595.21	1652.32	163.535	6085.18	7502.13	30.7834	0	0	80.3521	538.939	479.237	540.624	127.717	916.534	637.416			1
719	M379T0	378.9	378.89	378.903	0.286092	0.269317	0.319383	4	4	0	0	0.00902432	0.0264	2801.01	67.9511	460.405	2104.25	99.8508	378.832	945		4929.28	981.981	177.489	4353.26	3563.05	0	0	118.64	0	221.115	483.382	819.839	0	838.017	160.79			1
720	M910T0	910.469	910.465	910.47	0.302283	0.285833	0.302933	3	3	0	0	0.00916866	0.0267772	2190.71	47.0828	111.983	1755.19	55.2463	225.056	972		4678.64	1690.41	0	3021.26	1563.25	62.4876	0	0	133.559	39.3669	0	512.926	0	0	46.9877			15
721	M164T0	164.135	164.135	164.136	0.418192	0.384733	0.6363	6	4	0	0	0.00926244	0.0270216	8142.73	127.916	457.708	6593.55	108.804	102.406	1332		5415.64	4958.13	308.994	15507.8	14523.1	74.5396	30.3094	55.7616	288.858	190.111	542.364	384.362	366.673	402.868	592.27			32
722	M280T10_1	279.545	279.539	279.551	9.51235	9.47445	9.57913	13	5	4	4	0.00962421	0.0279595	10582.1	5282.39	4042.13	1962.39	3421.57	3203.67	2251		10318.5	7913.65	9709.49	12811.5	12157.6	3561.56	6364.56	469.402	9536.47	6479.93	6956.18	3683.15	2048.05	0	7523.26	[56][M]2+		3
723	M756T13_1	756.328	756.32	756.334	12.6532	12.3292	12.7684	6	0	3	3	0.00997711	0.0288668	2423.29	8266.21	1701.08	2307.56	4641.24	1086.54	1882		5554.82	2674.34	3540.1	0	347.175	13680.4	3256.8	3654.52	11275.2	9464.11	2313.13	3310.95	702.562	1161.93	1016.81			150
724	M439T14_1	438.707	438.703	438.715	13.8301	13.8135	13.8682	9	3	2	4	0.0100232	0.0289849	3677.56	5264.7	3298.75	879.445	925.727	852.786	1491		3560.37	3293.63	4863.96	2531.73	4138.1	4714.12	4058.79	5251.94	6378.73	5919.91	2268.81	4166.33	2700.7	4152.63	3205.29	[152][M+1]+		10
725	M329T2	329.088	329.085	329.095	1.92215	1.92065	1.954	11	4	3	4	0.0101076	0.0292004	2998.72	5169.23	4971.54	860.741	1296.67	841.055	1222		2147.72	2333.75	2850.14	3389.63	4272.38	3890.4	6871.1	5898.99	5298.75	3886.92	5569.06	6148.03	4218.37	4463.76	4458.47		[M+K]+ 290.121 [M+H]+ 328.078	14
726	M296T14	295.67	295.663	295.674	14.4998	14.4473	14.6309	4	1	0	3	0.0102187	0.0294837	1085.1	605.224	606.235	196.434	271.542	233.844	341		1260.67	1239.03	889.008	1180.39	856.422	619.561	371.345	397.267	1048.55	589.395	456.173	661.529	904.753	708.425	300.293			139
727	M128T16	128.112	128.108	128.115	15.5857	15.4982	15.823	10	3	2	1	0.0102312	0.0295157	67777.7	84650.4	75890.5	4891.27	11287.6	1992.98	13482		66014.8	66650.5	64840.1	64959.7	76423.4	100978	81436.7	74247.8	75521.9	91068	75117.3	77096.9	72725.7	77046.6	77466			30
728	M451T8	451.106	451.1	451.112	7.87867	7.8499	7.96048	9	1	4	4	0.0104148	0.0299821	1266.55	12921	6099.02	608.422	8511.44	1543.16	3962		588.707	1729.23	1060.47	895.815	2058.54	13825.3	6595.77	3392.97	25213.9	15576.8	5427.65	4460.71	8280.77	5262.32	7063.65	[160][M+2]+		4
729	M183T2	183.084	183.08	183.093	1.79487	1.4778	1.921	10	3	3	3	0.0104271	0.0300132	3871.74	1137.24	1042.09	2328.23	202.493	451.45	1317		1901.85	6411.66	6352.76	2866.29	1826.13	881.771	1354.45	1201.01	1278.06	970.887	815.652	838.888	1785.54	1130.85	639.511			225
730	M210T14_1	209.585	209.58	209.591	13.8447	13.8135	14.0818	16	5	5	5	0.0104436	0.0300549	58716	68062.4	58319.3	5672.49	4522.69	3756.81	10596		67360.9	54333.2	58785	60113.1	52988	71041.1	63915.1	62395	71120.2	71840.8	60673.5	56765.4	61230.4	60534	52393.3		[M+K]+ 170.617	10
731	M475T12	474.724	474.718	474.73	11.6808	11.6763	11.6866	6	4	1	1	0.0104639	0.0301064	4414.19	1666.96	2346.3	1955.95	612.567	544.257	1236		3204.8	6205.82	3383.9	6814.05	2462.39	2644.31	1418.85	1862.59	1299.92	1109.11	1996.75	3053.8	2135.32	2776.2	1769.41		[M+H-CH3]+ 488.736	21
732	M252T12_1	251.589	251.586	251.593	11.68	11.6604	11.6866	6	5	0	1	0.0105258	0.030263	14745.2	3445.59	4442.58	9219.69	596.062	872.214	5324		5239.23	28583.8	17788.6	14348.9	7765.21	3295.62	2874.89	4052.85	4092.97	2911.63	3736.55	4619.91	3361.14	5093.79	5401.5	[43][M]2+	[M+2H-CH3]2+ 516.195	21
733	M730T12	730.361	730.356	730.368	11.5146	11.4171	11.5349	15	5	1	4	0.0106037	0.0304598	7677.53	3073.19	11611.2	2070.36	3165.9	5095.91	3529		6558.1	10629.4	8327.66	7791.67	5080.81	0	4496	7437.75	0	3432.21	5493.8	10891.8	19566.1	12058.9	10045.2			66
734	M135T3	135.01	135.007	135.013	2.66296	2.50073	2.7165	4	3	0	1	0.0108212	0.0310074	2529.67	1294.63	1710.6	813.597	219.116	408.094	574		1732.04	3519.64	2885.21	2870.14	1641.31	1416.69	1043.26	1401.87	1079.59	1531.73	1448.46	2360.8	1313.97	1621.81	1807.96		[M+H]+ 134.009	267
735	M699T14_1	698.862	698.857	698.869	13.8348	13.7974	13.8652	8	1	4	3	0.0108582	0.0311002	6110.37	9820.85	8085.66	2317.86	1317.33	742.325	2319		7453.95	5495.12	7696.72	7609.25	2296.84	8175.15	8755.87	10301.4	11372.5	10499.3	7787.05	7578.06	8536.46	9155.26	7371.45	[301][M]+		10
736	M795T11_2	795.357	795.351	795.364	11.0537	11.0296	11.0693	7	4	1	2	0.0109078	0.0312248	3143.56	846.918	5271.39	1807.48	1397.51	2382.37	1530		2119.76	6343.88	2673.22	2065.72	2515.2	765.988	3282.87	0	0	185.733	2663.38	4553.04	9062.41	5711.83	4366.26		[M+H]+ 794.345	145
737	M892T17_1	891.629	891.626	891.632	17.3834	17.334	17.4027	3	3	0	0	0.0112445	0.0320828	1856.9	912.325	809.787	534.942	314.323	603.031	326		1033.92	2394.09	1878.41	1721.29	2256.8	372.434	983.486	1196.95	985.782	1022.97	408.181	1429.92	907.703	0	1303.13			6
738	M140T0	140.069	140.064	140.073	0.310567	0.2704	0.33595	8	4	2	2	0.0113603	0.0323764	8188.96	2760.28	4409.59	3602.34	1007.29	1862.18	2011		11396.1	7195.29	2479.53	8955.71	10918.2	1973.41	4319.78	2954.64	2777.78	1775.79	3010.01	3481.3	3237.48	7492.15	4827.02		[M+K]+ 101.098	15
739	M403T12	402.664	402.66	402.666	11.7509	11.7452	11.7622	4	3	0	1	0.0115799	0.0329319	1139.71	564.255	1840.9	708.668	508.717	407.44	541		928.366	2359.57	683.108	1103.88	623.623	0	861.79	1201.45	656.161	101.874	1343.7	2041.6	2398.05	1837.39	1583.77	[129][M+1]2+		25
740	M130T0	130.154	130.153	130.156	0.166925	0.1027	0.235983	4	3	1	0	0.0117104	0.0332607	1188.5	938.723	1812.92	282.668	444.597	428.798	568		1003.8	1081.86	1538.1	885.323	1433.42	784.647	1110.36	422.693	1604.46	771.463	1792.91	1295.17	1808.56	1683.95	2484			250
741	M303T10	303.08	303.078	303.084	10.4557	10.367	10.4789	6	1	3	2	0.0117275	0.0333036	1631.23	2552.89	2617.31	569.31	458.289	398.472	932		2100.52	973.73	1764.41	2217.62	1099.89	2683.88	2517.01	1782.42	2891.82	2889.31	2437.81	3242.61	2462.97	2741.38	2201.76		[M+K]+ 264.12 [M+H-C2H4]+ 330.107	60
742	M483T8	483.056	483.048	483.057	8.47343	8.44415	8.47678	3	0	3	0	0.0117398	0.0333346	200.647	1507.26	475.363	257.813	917.964	414.54	412		74.4992	135.084	55.1974	658.765	79.6887	2371.13	623.967	840.979	1086.87	2613.37	430.607	0	809.033	975.212	161.966			292
743	M215T13	214.916	214.915	214.918	13.1631	13.1205	13.1963	3	0	0	3	0.0119185	0.0337893	583.171	725.489	960.323	142.948	179.704	174.047	264		368.987	506.361	656.686	713.222	670.598	881.168	429.068	818.205	688.988	810.018	962.825	1158.35	895.013	707.589	1077.84			143
744	M141T0	141.085	141.083	141.086	0.335467	0.319433	0.336067	3	3	0	0	0.0122116	0.0345322	2296.87	392.12	480.083	1617.11	126.622	188.372	1021		3878.11	1561.56	674.951	4182.79	1186.95	267.397	369.07	443.064	583.296	297.772	451.307	390.067	370.906	812.127	376.005			117
745	M307T14	307.132	307.125	307.137	13.842	13.8135	13.8682	14	5	5	4	0.0122976	0.0347493	134200	165163	146414	16535.6	9607.81	14020.3	32960		156886	125491	146628	121250	120744	160387	165749	151960	177063	170655	146986	139194	158531	160591	126766	[68][M]+		10
746	M982T13_2	982.428	982.423	982.436	12.9142	12.8608	13.2004	5	1	3	1	0.0125389	0.0353571	1577.92	3050.71	1100.66	1237.21	475.144	804.465	646		2667.37	2777.31	1836.76	608.14	0	3404.92	3185.73	3559.68	2519.03	2584.21	1434.66	1292.99	2117.11	0	658.535		[M+Na]+ 959.432	92
747	M245T9_1	245.126	245.121	245.134	9.30765	9.2371	9.34455	7	3	3	1	0.0127992	0.0360097	981.98	1607.63	1352.7	335.167	279.771	202.887	462		646.517	1235.82	686.549	931.745	1409.27	1354.35	1974.11	1542.23	1817.41	1350.05	1021.07	1556.7	1367.09	1466.06	1352.55		[M+Na+NaCOOH]+ 154.143 [M+H]+ 244.122	157
748	M129T3	129.017	129.014	129.021	2.61377	2.58248	2.65437	7	1	3	3	0.0128639	0.0361714	1032.03	4368.11	1481.45	928.245	2503.91	745.517	1617		271.379	402.322	409.299	2207.89	1869.28	8034.14	2000.95	5763.87	3498.57	2543.03	2671.34	813.65	1273.34	1691.06	957.853			18
749	M297T0	296.936	296.935	296.937	0.3192	0.285833	0.336067	4	4	0	0	0.0130088	0.0365331	1647.12	101.199	65.984	1378.7	109.239	78.5882	726		3729.9	1035.86	0	1449.21	2020.62	54.6515	30.0788	154.437	266.827	0	16.3575	11.5598	0	166.329	135.674			15
750	M745T11_2	745.338	745.338	745.345	11.1345	11.128	11.2164	3	0	3	0	0.0133895	0.0374791	3494.43	27090.5	2510.15	5241.74	20674.2	2291.16	7534		891.255	12619.7	743.252	3217.93	0	47610.6	4685.07	47068.6	28622.5	7465.46	958.702	3820.24	5728.19	0	2043.6		[M+Na]+ 722.357	62
751	M962T12_2	962.438	962.438	962.449	11.5495	11.5276	11.551	3	0	3	0	0.0135397	0.0378507	1702.47	12741.1	2504.38	3194.89	8323.72	3293.13	3193		0	7345.77	1166.59	0	0	25713.4	13910.3	9078.32	11927.2	3076.17	0	7505.5	801.793	0	4214.63	[461][M+1]+		75
752	M232T12	231.576	231.573	231.581	11.68	11.67	11.7128	5	4	0	1	0.0137204	0.0382963	3197.59	949.744	1015.88	1937.32	173.113	368.236	1072		1130.95	5911.59	3075.07	4204.68	1665.66	700.291	901.471	991.004	1179.77	976.182	1502.16	660.095	767.507	839.563	1310.09	[37][M+1]2+		21
753	M550T12_1	549.711	549.704	549.715	11.6485	11.4783	11.7316	8	4	1	3	0.0139502	0.038861	1723.51	2353.57	3638.72	877.859	865.031	880.618	903		2840.92	850.68	855.684	2284.9	1785.34	3431.51	2929.46	2303.92	1875.81	1227.17	2305.65	4087.71	4159.74	4447.12	3193.39	[208][M+1]2+		34
754	M221T9	221.032	221.03	221.038	8.95107	8.92835	8.97595	7	4	1	2	0.0142493	0.039593	2598.81	3038.35	3577.59	493.717	312.944	491.008	919		2294.91	2665.22	3132.68	1926.54	2974.7	2969.7	2590.16	2990.58	3431.29	3210.01	3447.53	2917.43	3465.46	4243.18	3814.32		[M+K]+ 182.068	91
755	M149T17	148.967	148.963	148.97	17.2161	17.0897	17.6665	17	4	3	5	0.0143869	0.0399284	55054.4	70780.9	36574	21111.1	8088.1	14214.3	4168		55425.7	76983.2	27580.7	73973.9	41308.4	75872.6	78834.5	73870.6	66507.2	58819.6	49472.2	15040.1	39183.8	48337.6	30836.3			35
756	M206T17	206.47	206.466	206.475	16.9492	16.886	16.9993	9	4	3	2	0.0144455	0.0400708	1853.91	2845.79	1912.73	514.973	622.879	317.942	503		2580.26	1441.23	1299.04	2088.39	1860.64	2545.98	2897.37	3907.6	2416.9	2461.13	1595.93	1978.12	1636.86	1970.69	2382.04			17
757	M646T0	645.847	645.844	645.847	0.302933	0.302333	0.335467	3	3	0	0	0.0146424	0.0405489	1943.52	128.551	209.933	1562.21	157.952	325.734	614		2031.45	2308.98	107.679	4261.84	1007.67	0	372.21	0	74.9232	195.623	0	214.396	64.1026	0	771.164		[M+Na]+ 622.856 [M+H]+ 644.838	15
758	M961T12_3	961.439	961.433	961.444	11.5386	11.5204	11.551	4	0	4	0	0.0146882	0.04066	5252.97	30042.2	8301.25	8267.27	13406.6	14124.5	5759		1240.04	19973.7	2870.12	1449.4	731.613	49931.5	29079.2	34777.4	21379.8	15042.9	855.544	33297.3	5421.52	0	1931.91	[461][M]+	[M+Na]+ 938.456	75
759	M138T6	138.054	138.049	138.056	6.37408	6.19105	6.45755	4	0	0	3	0.0149034	0.0411802	621.299	247.521	762.378	346.351	163.045	166.298	227		220.076	682.546	755.502	352.754	1095.62	0	395.366	218.399	395.786	228.056	873.727	516.091	681.643	932.621	807.807			394
760	M240T17_2	239.642	239.637	239.647	17.4024	17.215	17.5831	9	2	2	4	0.0150144	0.0414478	25351.1	31497.6	13824.6	4488.53	5454.57	12194	3243		20896.7	29099.2	27123	29454.7	20182.1	31365.3	27054.4	39634.6	26063.3	33370.5	22490.7	26469	624.499	1032.69	18505.9		[3M+Na+K]2+ 139.117	22
761	M215T17_1	214.913	214.909	214.92	16.9531	16.824	17.1723	17	5	3	5	0.0152571	0.0420314	10421	17599.9	14193.6	4086.28	1741.18	3500.68	2216		12151.4	5746.78	15899.2	11242.3	7065.04	15898.5	18848.4	19996.6	16486.2	16769.9	9629.48	13164.1	18149.3	17264.1	12760.8		[2M+2Na+2K-H]3+ 260.919	17
762	M139T13	139.12	139.119	139.121	12.7297	12.6396	12.9717	4	0	1	3	0.0153971	0.0423668	354119	357695	440565	18640.8	30293.1	68455.5	40902		329353	373012	358328	369104	340800	348755	311917	388461	358231	381111	457497	506967	500395	379504	358464			13
763	M209T13	209.147	209.142	209.153	12.6358	12.6005	12.6793	10	3	2	5	0.0154054	0.0423866	3837.74	4829.71	3307.53	802.768	603.411	690.665	1089		4010.89	3626.02	4994.91	2759.65	3797.25	3955.94	5267.76	5514.77	4686.71	4723.37	2905.42	3732.8	3804.8	2278.28	3816.34			68
764	M706T0	705.848	705.842	705.852	0.286125	0.26935	0.32115	4	3	0	1	0.0154604	0.0425182	6398.18	1249.49	770.12	4820.73	923.61	401.168	2165		8340.95	10587.4	404.834	10554	2103.69	0	2414.57	1111.37	1834.96	886.537	1060.16	1200.1	458.437	254.324	877.585	[305][M+3]+		1
765	M315T2	315.123	315.118	315.127	1.90622	1.89045	1.96925	13	5	4	4	0.0154717	0.0425452	14445.3	10590.7	6828.13	2694.07	3596.18	3994.51	3220		16323	17418.2	12980.4	14849.1	10656	12946.9	6561.9	7540.59	10773.6	15130.6	1015.01	7133.34	12282.5	6549.21	7160.57	[72][M]+		14
766	M338T14_2	338.091	338.09	338.099	13.8546	13.8302	13.8682	4	3	0	1	0.0155804	0.0428047	6971.42	8316.54	7072.56	921.197	692.534	270.925	1623		7082.95	7101.32	8286.34	6654.17	5732.3	7690.41	7727.19	9003.11	9113.81	8048.18	6826.64	6842.4	7144.93	7058.29	7490.54		[M+H]+ 337.08	10
767	M198T1	197.984	197.981	197.985	1.28354	1.25283	1.31403	4	0	4	0	0.0155993	0.0428497	613.284	894	421.526	283.464	236.134	70.5699	311		533.962	1094.09	606.97	361.771	469.623	1077.9	594.746	1150.99	931.798	714.571	518.79	461.841	343.768	413.967	369.264			368
768	M150T2	150.072	150.071	150.076	1.73457	1.7199	1.74042	4	0	3	1	0.0162755	0.0444671	417.021	1211.95	428.631	155.964	651.335	278.542	434		181.802	397.318	617.129	448.778	440.077	441.22	1547.3	662.567	1385.15	2023.52	192.827	463.312	895.716	295.419	295.88			340
769	M241T12	240.581	240.579	240.585	11.6816	11.6495	11.6965	5	4	1	0	0.0164596	0.0449042	4805.67	1515.65	1760.18	2864.91	334.354	477.159	2056		2442.94	9467.36	4719.67	4936.32	2462.05	1827.16	1462.93	1870.56	1337.47	1080.17	2249.06	1242.58	2286.21	1470.05	1552.99	[40][M+1]2+		21
770	M417T9	417.215	417.21	417.22	9.3336	9.30165	9.39332	6	3	1	2	0.0166202	0.0452848	1273.73	1134.1	1715	306.918	312.327	207.163	399		1634.62	1226.05	1189.03	1484.27	834.667	1174.94	1191.43	596.787	1360.91	1346.44	1735.52	2027.64	1488.44	1570.9	1752.5			164
771	M491T9_1	490.571	490.567	490.579	9.30126	9.22042	9.37308	8	3	3	2	0.0166648	0.0453901	3139.15	1666.1	1974.08	747.91	751.686	646.332	881		2324.03	4354.81	2991.45	3156.72	2868.75	1488.86	2518.2	1008.81	2388.92	925.74	2197.06	1571.31	3004.67	1680.98	1416.39			157
772	M308T14_2	308.136	308.131	308.141	13.8455	13.8135	13.8652	12	3	5	4	0.0167456	0.0455812	10615	14404	13005.5	2406.41	1010.16	1606.91	3214		10613.6	6775.84	13384.4	10849.9	11451.4	14355.1	15914.3	13946.5	13165.5	14638.6	13018.8	13341.7	14171.7	14210.8	10284.7	[68][M+1]+		10
773	M424T12_1	423.671	423.665	423.678	11.639	11.6118	11.6799	8	3	3	2	0.016964	0.0460958	4485.55	5434.91	8236.95	1409.67	1229.15	2505.77	1296		3993.76	4824.75	4128.44	6655.4	2825.42	6303.67	4536.03	7030.27	5248.24	4056.33	4908.18	8734.59	11475	9302.17	6764.79		[M+K]+ 384.703	34
774	M202T10_3	202.044	202.042	202.046	9.52705	9.51003	9.54443	6	3	1	2	0.0170495	0.0462969	2035.02	3480.69	3089.42	995.418	637.111	206.442	926		1080.24	3167.26	1368.06	1503.5	3056.05	3618.22	2660.28	4294.35	3054.01	3776.59	3082.14	2952.68	2871.3	3131.61	3409.37	[22][M+1]2+		3
775	M570T12_2	570.284	570.279	570.289	12.096	12.0621	12.1325	7	1	3	3	0.0172045	0.0466607	2936.12	2664.36	4585.22	707.37	683.715	1349.93	1224		2112.37	3660.05	2254.5	3447.09	3206.61	2961.98	2847.44	2836.48	3205.44	1470.47	2793.11	5990.9	5882.57	4087.2	4172.34	[224][M]2+		106
776	M464T14_1	464.29	464.286	464.292	14.3855	14.3138	14.4974	3	0	3	0	0.0172885	0.0468575	9811.62	6345.78	9411.45	563.882	2909.66	717.318	1181		10305.1	9902.26	9860.52	10134.4	8855.84	6987.05	1190.99	7719.12	8096.16	7735.6	9011.65	8608.54	9470.81	9436.98	10529.3			52
777	M422T14_1	421.713	421.71	421.714	13.8536	13.8298	13.882	4	0	3	1	0.01736	0.0470247	10850.6	13641.4	9456.62	1215.36	1970.42	2530.14	2122		9374.2	10081.1	11066.8	11147.8	12583.1	10513.5	13967.9	13519.9	15925.3	14280.7	5381.3	9830.8	11747.5	11305.3	9018.15		[M+Na]+ 398.732	10
778	M313T17	312.962	312.958	312.97	16.8943	16.865	17.0326	4	3	0	1	0.017477	0.0472981	1036.72	402.593	1223	252.976	318.297	561.163	350		816.054	1298.97	740.617	1067.91	1260.03	138.11	808.504	26.0204	543.443	496.886	466.958	955.252	1568.18	1196.98	1927.63		[3M+2H]2+ 207.965	17
779	M263T16	262.648	262.647	262.651	15.8651	15.8078	16.0652	3	0	3	0	0.0178581	0.048185	0	2258.63	11.4572	0	2103.31	25.6191	1043		0	0	0	0	0	4342.62	0	0	3783.02	3167.53	0	0	57.286	0	0			113
780	M178T3	178.037	178.035	178.041	2.59794	2.50498	2.69402	8	1	5	1	0.018075	0.0486873	1976.46	5838.84	3087.87	905.932	2977.3	834.705	1769		948.025	1892.47	1256.05	2794.2	2991.56	11029	4526.96	3473.47	4910.82	5253.94	4028.54	1952.07	3782.28	2889.1	2787.34	[15][M+1]+		18
781	M201T17	201.011	201.009	201.014	16.966	16.8364	17.016	7	4	1	2	0.0184439	0.0495377	3700.89	2691	2293.57	823.905	598.891	595.312	621		4662.87	3219.3	2612.24	4311.45	3698.59	3057	2760.56	2178.64	2011.61	3447.18	2652.28	3063.93	1523.22	1976.97	2251.44		[M+Na+NH3]+ 160.997	17
782	M982T13_3	982.454	982.453	982.466	12.8857	12.8412	12.9295	5	2	0	3	0.0185623	0.0498097	1573.19	116.615	2369.41	945.193	160.843	1593.51	841		2519.79	1766.47	0	1600.98	1978.73	0	318.824	0	264.249	0	613.45	2044.7	4980.48	2033.56	2174.86			80
783	M170T0	169.96	169.958	169.962	0.318867	0.287567	0.336067	4	3	0	1	0.0185636	0.0498127	1226.83	272.219	827.946	378.695	76.1551	678.207	398		1188.71	1628.42	982.982	752.118	1581.93	330.58	283.023	150.426	340.11	256.957	544.644	758.287	262.78	1999	575.021			15
784	M308T14_1	307.634	307.627	307.638	13.8396	13.8135	14.0136	15	5	5	4	0.0185659	0.0498179	49956.9	60581.5	52498.8	7405.45	2187.66	4684.32	12375		60194.1	50148.1	53517.8	44376.5	41548.3	59530.5	62062.8	57894.3	63453.1	59966.9	55602.4	50044.9	57931.3	52929.4	45985.8			10
785	M596T14	595.805	595.798	595.809	13.8468	13.8285	13.882	5	1	3	1	0.0188942	0.0505694	1611.68	1497.88	2100.95	382.041	295.01	201.897	423		2022.81	1184.95	1729.27	1887.54	1233.83	1066.91	1656.65	1856.2	1505.22	1404.4	1855.62	2136.66	1955.83	2372.13	2184.54		[M+H+CF3COOH]+ 460.813	10
786	M526T16_2	525.803	525.798	525.806	16.1892	15.9383	16.4524	10	3	0	0	0.0189302	0.0506514	11300.5	5298.08	8011.27	4373.54	1610.44	1543.74	1922		9433.56	12310.7	18474.4	8683.15	7600.56	3465.1	4990.64	7866	4742.14	5426.51	6999.33	9012.01	5879.9	9660.91	8504.21			98
787	M512T14	512.493	512.49	512.5	13.5747	13.5311	13.5966	6	2	1	3	0.0190607	0.0509489	1069.41	1617.55	1720.63	320.753	192.753	433.169	450		678.067	1432.95	855.103	1350.12	1030.82	1572.44	1437.23	1636.23	1935.8	1506.04	2030.62	1221.02	2275.95	1659.43	1416.15			216
788	M794T12_3	794.332	794.326	794.336	12.4393	12.3769	12.4807	5	0	4	1	0.0191471	0.0511455	1039.88	3002.29	1317.9	676.424	1415.08	748.456	906		1982.26	1418.95	219.62	789.117	789.438	5130.66	3689.95	2527.16	1975.64	1688.04	1472.32	1168.14	1681.83	135.084	2132.13	[360][M+1]+		192
789	M320T14_1	319.646	319.643	319.65	13.8536	13.8131	13.8652	6	0	3	3	0.0192683	0.0514208	942.257	3008.35	1600.87	1452.67	506.58	789.444	871		193.551	686.49	3501.85	329.392	0	2589.07	3527.52	3259.1	3310.94	2355.11	2109.64	2016.61	1968.78	216.194	1693.13		[M+H-CH3]+ 333.661	10
790	M705T10	705.257	705.253	705.264	10.4745	10.4574	10.4951	7	2	2	3	0.0195647	0.052092	1878.99	674.988	3229.82	967.549	490.586	1797.62	954		983.053	3277.34	1058.85	2400.77	1674.96	646.576	1354.08	537.449	0	836.836	1138.16	2299.01	5366.83	4839.92	2505.19		[M+K]+ 666.297	60
791	M191T9	191.067	191.061	191.07	9.32495	9.31867	9.3426	6	3	0	3	0.0195887	0.0521463	4638.58	295.277	2306.67	2406.19	222.565	2629.75	1720		848.313	5220.47	7108.09	3987.49	6028.52	587.428	86.3629	57.9244	350.761	393.907	505.791	3797.95	715.715	268.81	6245.11		[2M+2Na+K]3+ 244.122	157
792	M287T10_1	286.555	286.548	286.556	9.83667	9.8171	9.90445	4	1	0	3	0.019899	0.0528453	403.049	232.179	1395.42	346.57	159.618	961.934	594		141.642	352.352	17.2602	844.675	659.316	56.7377	190.595	163.456	265.841	484.263	1432.43	286.574	2152.79	2513.72	591.591			159
793	M231T2	230.985	230.978	230.989	2.20923	2.16237	2.32898	8	1	3	4	0.0200651	0.0532182	808.517	2051.11	1280.47	208.472	949.157	355.956	443		722.185	556.445	1109.48	751.182	903.296	2277.93	1743.32	990.792	1704.72	3538.78	799.639	1332.14	1798.5	1218.03	1254.04		[M+K]+ 192.023	243
794	M785T12_4	785.353	785.352	785.36	11.7425	11.7238	11.7622	4	4	0	0	0.0201184	0.0533375	11834.1	241.313	5294.6	3384.69	376.998	8969.53	3614		13218.2	6683.19	11643.3	15993.4	11632.6	0	859.963	0	0	346.602	0	0	2283.82	21155.5	3033.71		[2M+Na]+ 381.175	25
795	M361T14_2	360.712	360.711	360.72	13.8546	13.8302	13.8682	4	3	0	1	0.0204077	0.0539842	21193.9	24760.8	21193.2	1946.64	1507.65	2356.52	3627		22341.9	22069.9	22529	21194.9	17833.8	22793.2	25513.1	23535.7	25684.1	26277.8	19311	21047.7	20648.2	25222	19736.9		[M+Na]+ 337.721	10
796	M508T13	507.824	507.82	507.829	12.7627	12.5806	12.801	3	3	0	0	0.0204195	0.0540105	1520.93	749.7	1240.7	424.819	268.202	406.222	536		1232.38	2029.62	1600.28	965.772	1776.58	929.671	602.471	1118.96	639.527	457.865	1260.74	1083.63	1584.34	639.624	1635.17			58
797	M404T14_2	404.133	404.129	404.138	13.8301	13.8135	14.047	12	5	2	5	0.020495	0.0541786	5511.77	6021.79	3421.87	1222.48	770.889	1765.29	1085		5826.53	7221.01	5475.98	3817.86	5217.48	5453.45	6166.72	5062.14	6434.27	6992.35	4362.39	2879.24	5252.29	656.525	3958.9		[M+H]+ 403.121	10
798	M233T17	232.923	232.918	232.93	16.9353	16.8305	17.2495	15	4	5	5	0.0208608	0.0550298	22564.6	33514.4	31658.2	3718.73	4100.64	8007.28	4525		16523.3	23417	21874.2	25096.6	25911.9	32886.9	33869.4	27454	34449.1	38912.5	34604.9	39241.3	18055.4	32683.6	33705.7		[M+K]+ 193.968	17
799	M896T0	896.155	896.145	896.155	0.286017	0.285767	0.286417	3	3	0	0	0.0214884	0.0564822	4163.64	122.772	284.597	3803.38	257.174	248.738	1343		0	6987.21	0	6724.48	7106.52	0	0	31.6965	0	582.163	614.485	469.683	14.3219	135.681	188.815			1
800	M405T11	405.169	405.167	405.174	11.4301	11.3524	11.5177	5	0	2	3	0.0216445	0.0568416	1872.47	1523.38	2732.69	633.271	582.311	585.51	603		1100.38	2448.63	1409.11	2551.4	1852.82	2223.74	1465.98	1245.04	1940.51	741.663	1964.61	2975.64	3551.1	2654.98	2517.11			23
801	M414T2	414.045	414.036	414.048	1.89685	1.87387	1.95368	6	5	1	0	0.0216493	0.0568527	1968.13	664.476	486.286	1202.68	501.883	362.743	649		1913.37	4063.32	1346.12	1264.84	1253	672.071	123.205	343.055	741.593	1442.46	365.4	241.288	847.375	87.8738	889.493			69
802	M508T17	507.825	507.816	507.829	17.3663	17.1857	17.3996	5	4	0	1	0.0220826	0.0578475	2507.74	928.213	1947.88	1196.59	318.091	522.185	504		1362.09	1917.92	2105.69	4476.7	2676.29	659.18	778.027	1468.1	793.613	942.142	1692.64	2223.98	1581.4	1506.16	2735.22			6
803	M391T10	391.19	391.183	391.196	10.1653	9.97553	10.2395	24	5	5	4	0.0220835	0.0578494	8165.35	8150	13240.9	2599.96	3204.51	2687.24	3346		6572.75	11343.4	6088.07	6178.94	10643.6	11866.9	9032.45	9996.49	5998.99	3855.21	11633.2	10830	15231.2	11565.2	16944.8			137
804	M809T11	809.356	809.352	809.364	11.1015	10.934	11.1827	7	2	3	2	0.0221581	0.0580201	4229.57	1714.11	5189.42	2246.56	1303.9	1527.29	869		3182.54	7897.07	2800.49	4835.83	2431.91	0	2576.25	2969.64	657.526	2367.13	2769.98	4751.27	6238.04	6617.87	5569.91		[2M+Na+K-H]+ 374.201	62
805	M209T14	209.084	209.079	209.088	13.8593	13.8135	14.2693	22	5	5	4	0.0222832	0.0583063	241283	282771	254393	25775	21273.9	12385.3	44037		282972	219235	247974	223540	232694	277541	278137	253674	311079	293426	253718	251941	272176	256642	237486			10
806	M152T11	151.568	151.562	151.571	11.4616	11.4027	11.5493	5	3	1	1	0.0224588	0.058707	2346.27	4017.95	4285.76	1137.54	1245.9	531.508	616		2401.96	2366.93	3998.76	793.634	2170.07	2798.94	3089.44	3495.4	5245.02	5460.94	4709.85	4116.13	3478.96	4804.73	4319.14			76
807	M866T12	866.357	866.353	866.363	12.4178	12.3485	12.4291	3	0	0	3	0.0232193	0.0604516	1061.3	664.189	2233.25	472.331	476.558	1207.2	947		221.209	1281.85	1344.62	1253.82	1205.02	521.223	1023.67	1277.69	111.505	386.854	1345.96	2043.99	4328.84	1942.2	1505.25			115
808	M945T12_4	945.463	945.463	945.467	11.8198	11.8187	11.861	3	3	0	0	0.0232885	0.0606098	34434.4	12313.8	46263.2	10458.4	15657.5	22305.7	8443		29380.2	48473	24528.8	42522	27268.3	0	38287.8	12595.5	0	10686	19091.1	44079.6	77815.7	56325.2	34004.4		[M+Na]+ 922.466	65
809	M759T16	758.555	758.553	758.561	16.2994	16.1653	16.4651	3	0	3	0	0.0234276	0.0609272	413.169	1374.45	3237.26	310.546	1219.37	2084.39	837		130.811	601.481	435.989	83.0572	814.507	199.646	3324.72	1705.23	966.966	675.675	2337.47	6812.78	1601.9	2183.65	3250.52			8
810	M970T0_2	970.136	970.134	970.136	0.286417	0.285767	0.319383	3	3	0	0	0.0235895	0.0612959	2482.67	145.671	150.607	2278.9	133.933	159.119	1146		797.67	1922.92	0	4470.19	5222.57	0	233.796	0	268.469	226.089	360.227	134.053	0	0	258.755	[466][M+4]3+		1
811	M280T10_2	280.052	280.048	280.061	9.52653	9.4918	9.61242	5	4	0	1	0.0244205	0.063179	2460.36	575.497	871.373	1661.92	335.145	353.105	879		895.716	3741.8	411.063	3764.22	3488.99	620.888	451.722	339.633	328.332	1136.91	668.191	1069.07	409.608	1324.06	885.934	[56][M+1]2+		3
812	M787T12	787.353	787.35	787.356	11.7607	11.7486	11.7632	3	0	0	3	0.0244517	0.0632493	1377.56	366.683	2471	977.736	395.904	1456.55	765		857.172	2495.66	0	1992.39	1542.58	169.799	1061.88	228.952	84.1232	288.662	535.962	2532.17	4535.08	2855.23	1896.58	[355][M+2]+		25
813	M172T2	172.046	172.043	172.05	1.95293	1.93737	1.97068	9	2	3	4	0.0246813	0.0637666	1254.57	1977.51	2735.88	478.741	622.783	995.249	727		700.969	1311.87	2010.67	1096.63	1152.71	2069.66	2117.65	936.749	2143.71	2619.77	2518.52	1719.67	1950.52	4082.45	3408.27		[M+H]+ 171.039	218
814	M678T0	677.846	677.843	677.851	0.286017	0.285833	0.286417	3	3	0	0	0.0249251	0.0643145	3333.13	232.289	473.939	2910.81	144.818	503.081	1008		4660.39	5597.97	387.898	6019.37	0	137.426	378.949	77.4144	174.096	393.56	1192.45	0	58.2389	354.518	764.489			1
815	M484T16	483.798	483.793	483.807	15.5465	15.4649	15.7144	5	0	3	2	0.0249832	0.0644448	1546.61	1000.81	1424.8	310.129	274.568	264.552	466		1177.72	1975.58	1466.84	1726.84	1386.06	618.494	828.621	1111.57	1136.08	1309.31	1102.32	1312.09	1357.36	1548.89	1803.36			123
816	M166T17_1	165.984	165.98	165.991	17.1495	16.8333	17.5158	17	4	4	4	0.0255183	0.0656417	4216.74	1974.03	4329.85	1649.62	1266.02	954.7	1078		2823.26	6945.4	3020.59	3978.23	4316.23	938.938	2858.2	1499.2	3725.1	848.707	4901.38	4660.66	5428.65	3323.77	3334.78			35
817	M526T17_2	525.8	525.793	525.803	17.3676	17.2227	17.3834	6	3	1	0	0.0255353	0.0656794	10290.5	5413.86	9196.18	2045.07	3404.85	1909.6	1263		7610.52	11688.7	12492	10908.1	8753	3248.13	2473.06	10921.2	4068.43	6358.45	8253.33	9957.62	6609.23	11719.1	9441.68			6
818	M703T0_1	702.848	702.843	702.85	0.252667	0.2526	0.286433	3	0	3	0	0.0257822	0.0662293	0	5860.47	5.67275	0	5834.9	7.76975	3614		0	0	0	0	0	270.139	0	5658.71	12839	10534.5	14.4323	13.9314	0	0	0			1
819	M152T17_1	151.949	151.944	151.952	17.2161	17.1112	17.4248	13	5	4	3	0.0260796	0.0668898	44410.2	89247.5	56716.4	20521.3	18528.3	28980.5	5498		48888.6	68394.2	55117.4	35009.4	14641.2	78503.8	61896.2	105716	98542.3	101579	72547.2	9115.29	68156.9	50983.8	82778.6		[M+2H]2+ 301.889	35
820	M415T14	415.228	415.226	415.234	13.93	13.7467	13.9715	4	0	3	1	0.0262827	0.0673397	791.701	1929.16	2002.41	403.589	765.755	795.111	451		1361.11	364.273	546.207	1042.2	644.722	1949.41	3046.79	919.743	1679.4	2050.46	2473.16	2478.97	602.223	2321.11	2136.58		[M+H-C6H10O4]+ 560.293	53
821	M440T14	439.696	439.694	439.704	13.8376	13.8135	13.8652	4	1	3	0	0.026357	0.0675041	1533.31	2204.92	1637.95	321.654	483.346	234.016	714		1340.29	1892.51	1129.68	1820.04	1484.04	2022.68	3006.82	2242.92	2018.45	1733.73	1598.5	1775	1910.9	1619.34	1286	[152][M+2]+		10
822	M743T13	742.854	742.848	742.855	12.5125	12.4831	12.5394	5	1	1	3	0.0264899	0.0677977	1859.5	587.539	2891.62	657.37	667.182	1768.4	1128		1649.69	2998.18	1468.41	1378.03	1803.19	0	372.398	1479.48	0	1085.82	855.523	2737.28	5657.24	3116.55	2091.49		[M+H]+ 741.853	126
823	M467T8_1	467.107	467.099	467.111	7.90297	7.88707	7.91615	4	0	3	1	0.0268271	0.0685409	192.836	1934.81	765.904	183.076	1501.07	306.596	749		393.961	71.0552	0	116.992	382.17	2290.29	734.642	920.905	4395.59	1332.65	954.893	385.421	1006.78	480.176	1002.25		[M+Na]+ 444.116 [M+H]+ 466.098	124
824	M134T2	134.042	134.04	134.045	1.85502	1.84197	1.85785	5	0	3	2	0.0269621	0.0688378	1128.83	2571.64	2548.36	733.967	953.164	786.879	751		1577.34	625.536	2122.78	290.865	1027.63	1620.13	3370.99	1446.01	3266.9	3154.15	2389.09	3269.85	3346.97	2296.38	1439.51			282
825	M546T17_1	545.809	545.803	545.815	16.8315	16.5508	16.9493	5	1	3	1	0.0271825	0.0693215	7436.36	2804.3	6346.32	3304.28	1810.34	1898.76	842		7502.09	11366.1	2204.76	8269.42	7839.43	4742.9	625.625	1993.71	4632.63	2026.65	6888.1	6896.71	6917.48	7975.89	3053.44			138
826	M970T13_1	969.918	969.911	969.919	12.9649	12.9277	13.0462	4	1	3	0	0.0275296	0.0700812	1398.45	5427.96	4173.91	1061.1	1740.52	2968.34	1328		2496.7	958.958	1106.78	0	2429.79	7829.78	5073.15	5997.09	5232.79	3007	3891.73	5684.11	8005.17	0	3288.57			127
827	M726T13	726.365	726.361	726.37	13.0613	13.0129	13.0632	4	3	0	1	0.0278666	0.0708161	2810.19	893.793	2881.71	656.557	1023.83	1554.27	974		2599.02	3657.87	1887.26	2768.6	3138.18	0	2361.33	0	1495.57	612.055	1602.85	1049.93	4867.83	3662.1	3225.82			101
828	M493T0_2	493.345	493.345	493.347	0.26935	0.26925	0.26975	3	3	0	0	0.0279591	0.0710173	2938.74	34.8098	103.916	2899.65	49.6721	100.849	1482		0	3189.73	0	5268.29	6235.67	67.259	106.79	0	0	0	0	247.816	59.4082	166.116	46.2413			1
829	M618T12_1	617.758	617.752	617.763	12.2062	12.1495	12.2322	10	3	3	4	0.0285292	0.0722534	9062.23	5049.12	13260	2293.6	4274.69	5343.79	3439		8269.43	12813	7769.99	9511.72	6947.07	0	8633.76	10037	1934.22	4640.61	6383.64	14198.6	21149.6	13260.8	11307.2		[M+Na+HCOOH]+ 548.768	36
830	M795T13_2	795.336	795.334	795.341	12.9806	12.9779	13.0158	3	0	3	0	0.028936	0.0731312	509.914	4683.97	3037.99	539.805	2408.64	2763.87	1350		1234	854.64	0	0	460.93	8465.25	4391.76	5204.36	3186.18	2172.3	2735.39	1705.95	7441.18	0	3307.42		[M+Na]+ 772.36	127
831	M869T13_2	869.39	869.385	869.396	12.5838	12.3364	12.8461	5	4	0	1	0.0295556	0.0744611	3927.61	6540.09	4155.08	821.202	1967.64	1418.18	1595		3989.42	2620.33	3802.03	4733.55	4492.74	9767.74	6389.8	6140.45	6007.84	4394.63	3088.18	5210.81	2315.85	5670.76	4489.8			161
832	M156T14_3	156.169	156.168	156.172	13.6203	13.5483	13.7002	6	3	0	3	0.0297053	0.074781	62167.6	44915.5	32188.7	24223.8	1771.11	10967.1	3145		41884.4	39423.5	61491.8	68803.5	99234.8	42992.8	44252.8	46531	43768	47033.1	22020.1	44480.3	30035.6	42739.2	21668.2		[M+2H-C6H8O6]2+ 486.365	77
833	M322T3	321.954	321.951	321.957	2.66813	2.63218	2.66958	3	0	3	0	0.0297237	0.0748203	90.3081	818.655	232.901	78.6121	573.856	363.329	327		191.429	24.0192	13.5073	152.04	70.5448	73.4084	1135.81	352.861	1415.24	1115.96	124.293	61.231	88.4818	878.681	11.8189			279
834	M205T4	204.961	204.96	204.963	3.69915	3.62722	3.87362	3	0	3	0	0.0297445	0.0748647	4209.76	2602	3216.3	1177.49	347.963	747.191	1255		2874.95	5765.32	4741.29	3209.52	4457.69	2706.16	2914.5	2068.07	2455.88	2865.39	3324.89	2685.98	2245.44	3794.43	4030.76			229
835	M254T17	254.028	254.027	254.037	17.3077	17.1933	17.3664	5	1	3	1	0.0297956	0.0749738	859.62	1568.22	1506.49	519.051	417.868	199.578	454		350.887	1108.83	1330.8	1259.92	247.663	1097.1	1412.54	1464.17	2228.91	1638.39	1628.42	1224.69	1389.11	1565.05	1725.21		[M+H]+ 253.017	22
836	M443T13	443.176	443.172	443.182	12.6396	12.6061	12.6809	5	0	3	2	0.0300107	0.0754324	1708.88	2421.35	3308.79	754.633	749.432	944.556	877		1684.48	2949.95	1264.77	1670	975.191	3304.13	2948.36	2485.13	1907.9	1461.22	2127.73	2942.21	4733.2	3332.21	3408.62		[M+K]+ 404.214	68
837	M243T0_2	243.154	243.153	243.154	0.26935	0.26925	0.285833	3	3	0	0	0.0300122	0.0754356	1548.72	89.312	159.168	1450.64	92.6842	144.94	626		2918.33	1726.38	115.672	0	2983.24	26.4626	231.859	126.281	61.9575	0	134.775	182.658	394.347	50.1482	33.9103			1
838	M415T12_1	414.718	414.715	414.721	11.6799	11.6534	11.7157	5	4	0	1	0.0300201	0.0754525	2605.15	739.69	1454.12	1557.37	181.974	575.823	899		1311.52	4668.63	3850.42	1905.14	1290.03	731.26	970.507	857.078	508.131	631.471	918.712	1874.99	1033.83	2242.5	1200.55			21
839	M753T9	753.14	753.137	753.141	9.07473	9.02943	9.0889	5	3	0	2	0.0304435	0.0763521	1232.4	542.052	572.201	590.805	320.603	173.642	391		1237.82	772.463	532.031	1693.21	1926.5	163.857	521.064	555.544	1045.63	424.16	718.627	555.444	667.534	280.14	639.263		[M+Na]+ 730.147	45
840	M762T11_4	762.359	762.357	762.359	10.8022	10.6938	10.8156	4	3	0	0	0.0311235	0.0777888	7005.88	623.795	8320.72	2480.29	1171.53	6826.1	3185		6548.69	11117.1	4690.65	7123.82	5549.16	0	425.572	0	0	2693.4	2330.15	1826.53	17258	13422.6	6766.3		[M+Na]+ 739.365	73
841	M312T14_2	312.158	312.153	312.16	14.0802	13.8301	14.1811	4	1	3	0	0.0321333	0.0799045	4563.17	2756.61	4007.52	573.093	1278.79	896.323	766		3975.27	4732.05	4312.61	5469.2	4326.71	1837.07	2642.11	1531.22	2983.98	4788.67	3129.09	3719.62	5011.49	4906.59	3270.79			129
842	M427T12_2	427.138	427.132	427.14	11.7033	11.6952	11.7459	3	3	0	0	0.0332131	0.0821429	1695.42	816.067	695.599	412.745	366.278	818.878	608		1571.1	2090.79	1779.59	1986.59	1049.05	1129.67	266.029	634.596	1113.05	936.992	1882.83	1216.71	141.771	0	236.69			79
843	M478T12_2	477.698	477.688	477.699	11.5644	11.3476	11.6337	7	5	0	2	0.0333436	0.0824119	1900.68	4321.77	5883.43	1163.13	1821.82	2920.5	1264		2062.77	1160.93	863.69	3816.86	1599.14	6286.3	4053.11	5953.52	3414.76	1901.17	2651.67	6720.39	10084.2	6339.64	3621.22			75
844	M482T9_1	481.568	481.559	481.571	9.30925	9.20373	9.35995	11	3	4	4	0.0334289	0.0825873	9587.03	5991	5744.15	1260.93	2223.68	2940.55	2010		7433.57	10676.7	9807.54	9752.91	10264.4	4832.39	6857.17	2691.15	8202.56	7371.73	5968.22	3118.67	10682.5	4337.71	4613.59			157
845	M225T12	225.19	225.185	225.198	11.9828	11.9607	12.2122	15	3	5	5	0.0348376	0.0854653	14179.7	14584.3	12813	993.151	877.165	1056.7	3107		13482.5	13870.4	15916.3	14016.6	13612.9	15260.7	15640	13613.2	14573.3	13834.3	11508.6	12132.6	14255.1	13278.3	12890.5			29
846	M154T8	153.542	153.537	153.547	8.0089	7.9755	8.06138	7	3	2	2	0.035035	0.0858655	1567.89	1569.17	3273	998.678	978.631	1131.75	993		564.835	2778.43	2494.94	914.333	1086.9	2777.38	1978.32	225.788	1857.32	1007.03	1783.34	4154.28	3569.35	4426.79	2431.22			84
847	M211T10_2	211.047	211.044	211.054	9.54387	9.52683	9.57913	5	1	3	1	0.0353528	0.0865078	1824.47	5699.89	3745.49	1989.37	1547.9	2497.48	1590		1269.64	3805.28	4047.41	0	0	5113.17	4082.26	8218.3	5202.81	5882.9	5846.79	2559.34	4421.42	0	5899.92	[26][M+1]2+		3
848	M552T14_2	552.349	552.345	552.35	14.1303	14.1098	14.1503	5	3	0	2	0.0356405	0.0870877	3493.21	4942.68	4819.56	1160.55	303.522	856.57	787		2853.14	4838.3	4667.03	2667.13	2440.46	4483.95	5332.79	4963.07	5013.18	4920.4	4289.03	4513.82	5864.69	5565.37	3864.9	[211][M+1]+		129
849	M613T12_2	613.263	613.258	613.269	12.3007	12.2821	12.379	4	1	3	0	0.0361177	0.0880459	1936.48	1666.27	2872.29	687.861	497.461	796.109	607		1649.52	2971.23	2294.26	1398.66	1368.76	1707.71	2376.27	1857.34	1236.1	1153.92	1538.24	2923.71	3576.19	3373.64	2949.66			26
850	M981T12	981.479	981.473	981.483	12.0138	11.9764	12.0508	6	4	1	1	0.0361951	0.0882009	3189.9	1568.04	3882.16	1177.62	707.189	1699.32	1060		1958.47	4870.65	2329.81	3832.13	2958.42	1710.48	1600.28	2552.86	577.779	1398.81	1555.21	4907.62	5707.36	4519.2	2721.42	[476][M+1]+		40
851	M148T10	147.56	147.558	147.562	9.84735	9.78273	9.88245	3	0	0	3	0.0362529	0.0883165	1096.76	563.978	970.554	69.578	149.646	485.037	317		1044.18	1130.99	1120.56	1007.86	1180.18	339.853	553.54	724.515	527.771	674.21	926.772	1292.97	630.717	402.067	1600.24			159
852	M111T17_2	111.091	111.086	111.093	16.8156	16.7492	17.0327	7	2	1	3	0.0369703	0.0897465	1251.82	1026.1	776.088	346.998	97.4916	251.685	353		1133.52	1644.41	723.83	1414.4	1342.96	904.753	1051.72	1060.76	957.701	1155.55	666.533	569.455	938.915	1135.97	569.563		[M+2H]2+ 220.171	138
853	M682T12_3	682.28	682.278	682.283	12.3603	12.3375	12.3996	4	0	3	1	0.0371299	0.0900633	1615.16	1660.69	2906.36	351.751	688.08	1112.62	865		1125.31	2018.68	1493.46	1886.03	1552.29	1135.91	918.734	2491.18	2255.01	1502.62	2279.79	3164.81	4713.73	2494.95	1878.5		[M+H]+ 681.27 [M+H-C2H4]+ 709.303	67
854	M502T14	502.182	502.176	502.187	13.8301	13.8118	13.8682	7	2	3	2	0.0373002	0.0904009	2671.98	4110.53	3687.53	598.474	803.408	931.831	1322		2810.87	3256.79	2822.45	1657.55	2812.25	3011.78	4130.13	3713.97	4595.31	5101.46	3678.48	2159.73	3715.71	4450.12	4433.61	[185][M]2+		10
855	M481T9	481.234	481.232	481.241	8.84175	8.76002	8.92637	3	0	3	0	0.0376988	0.0911885	645.341	1154.12	394.488	483.128	412.683	333.859	404		498.667	482.386	1203.87	1041.79	0	1067.37	824.902	1727.48	740.617	1410.23	543.051	231.365	318.045	0	879.981			347
856	M316T10_3	316.308	316.305	316.314	10.364	10.2932	10.4277	6	1	2	3	0.0380031	0.0917878	1957.04	1329.3	2061.54	232.34	579.461	389.104	570		1616.35	2083.49	2089.53	1820.48	2175.36	2011.39	1608.94	489.045	1476.23	1060.91	2142.56	2102.12	2645.31	1646.32	1771.38			316
857	M641T0	640.851	640.848	640.853	0.269533	0.26925	0.3027	4	4	0	0	0.0382349	0.092243	3255.72	1288.94	1453.12	1815.94	735.402	528.803	1103		5725.29	3748.91	676.076	2818.69	3309.65	210.903	1914.38	873.219	1896.46	1549.75	2350.45	1504.89	1059.14	1149.47	1201.66			1
858	M746T13_1	745.793	745.79	745.804	12.5723	12.3364	12.5959	8	2	3	3	0.0382766	0.0923249	4112.43	6697.77	4488.03	1069.3	1530.69	1806.92	1531		3331.23	5422.21	5070.66	3703.88	3034.17	9029.38	7043.15	6564.63	5956.41	4895.28	4584.14	5645.01	1619.39	6339.32	4252.3	[328][M]2+		161
859	M189T14_1	188.571	188.567	188.575	13.8465	13.8118	13.8723	13	5	4	4	0.0385039	0.0927702	6929.63	10289.1	8333.89	1728.42	2058.65	1627.13	2205		4285.57	6540.6	7615.33	7213.9	8992.74	9351.41	11917.1	7852.28	9436.38	12888.6	8403.72	9755.12	7107.09	10076	6327.52		[M+2H-CO]2+ 403.121	10
860	M327T17_4	327.416	327.411	327.42	16.9493	16.8996	16.9994	7	2	4	1	0.0386381	0.0930325	2020.89	3033.4	2097.3	575.584	567.357	671.38	593		1231.78	2201.65	2820.93	2000.49	1849.62	2204.57	3586.15	3141.83	3484.16	2750.29	2517.47	1765.99	1162.16	2897.34	2143.55		[M+K]+ 288.453	17
861	M155T10	155.041	155.037	155.045	9.54421	9.52653	10.1174	22	5	5	5	0.0386673	0.0930896	46671.9	51397.2	53568.2	4216.24	4515.56	2241.65	9362		51173.3	47710.8	42010.7	42514	49950.7	53994.8	48656.8	57872.3	46598.9	49863.3	54502.6	56339.9	54276.4	52167.4	50554.7	[6][M+2]+		3
862	M463T11_2	463.241	463.235	463.249	10.5739	10.367	10.593	5	0	3	2	0.0391423	0.0940153	314.456	1922.2	2080	577.378	992.421	1419.03	767		0	0	242.153	1330.13	0	3294.93	2191.19	1270.06	2158.15	696.678	1350.08	3536.81	2475.78	0	3037.32		[M+H]+ 462.237	47
863	M198T14_1	197.576	197.572	197.582	13.8445	13.8135	13.8682	15	5	5	5	0.0393868	0.0944903	163953	185055	162472	19011.2	7377.53	11941.6	29091		192264	146771	174156	156232	150342	172700	185451	185683	191117	190324	159873	161205	177735	168264	145281	[21][M]+	[M+H-H20]+ 214.586	10
864	M217T0_1	216.922	216.921	216.923	0.310742	0.26975	0.351717	4	4	0	0	0.0393885	0.0944936	2270.9	134.347	360.262	2186.61	62.6508	190.499	998		1050.84	3725.31	56.8308	5341.56	1179.94	110.559	97.7985	179.033	65.7523	218.59	340.868	112.696	342.263	356.847	648.635			15
865	M784T0_2	784.344	784.342	784.351	0.3027	0.285833	0.319433	3	3	0	0	0.0397337	0.0951622	1477.55	53.0791	114.362	1495.26	35.3028	201.139	714		3825.55	1701.46	0	1477.18	383.558	76.738	56.1607	41.2316	0	91.2651	0	0	0	464.423	107.388			15
866	M165T0	164.916	164.914	164.921	0.295375	0.23605	0.351717	12	3	5	4	0.0405637	0.0967605	1490.14	4757	4266	948.68	2099.52	2383.4	1491		1769.52	907.756	197.439	2633.36	1942.62	4514.51	5914.06	1222.02	6457.74	5676.67	2359.24	4733	1901.9	4429.41	7906.46		[M+Na]+ 141.928	15
867	M996T12	996.462	996.458	996.468	11.7013	11.686	11.7285	7	2	2	3	0.0409161	0.0974354	3131.98	1660.44	4737.14	584.627	1878.73	2131.49	1407		2424.38	3832.28	2692.25	3558.91	3152.07	0	4394.29	2646.12	0	1261.8	2735.88	5631.5	7192.39	5856.11	2269.81			221
868	M892T17_2	891.649	891.645	891.65	16.9493	16.8325	17.1282	3	3	0	0	0.0411518	0.0978853	969.213	567.782	750.405	202.129	291.884	133.519	323		903.627	832.666	1016.06	795.636	1298.08	404.742	498.033	693.455	1000.69	241.993	849.767	620.121	718.992	925.677	637.467		[3M+K]+ 284.217	17
869	M901T9	901.124	901.118	901.129	9.24584	9.05747	9.3389	8	3	1	3	0.0415316	0.0986085	1648.53	732.808	669.927	775.701	461.764	507.596	575		1713.04	1752.17	1662.42	2647.27	467.736	322.915	741.072	355.462	1468.01	776.582	508.305	772.618	1408.21	0	660.506			186
870	M813T13_1	813.334	813.327	813.341	12.6782	12.656	12.6983	4	1	3	0	0.0415377	0.09862	659.962	2176.83	1556.84	513.436	842.457	1051.68	791		567.527	1549.24	227.62	448.037	507.39	3673.01	1951.56	1829.1	1679.33	1751.16	1413	2797	1377.43	0	2196.76			146
871	M576T14	576.274	576.269	576.281	13.8301	13.8285	13.8682	6	2	3	1	0.0417591	0.0990403	2064.84	3137.07	2204.52	431.385	771.544	660.394	1007		1941.39	2501	1387.16	2166.59	2328.08	2674.71	4081.08	2142.71	3672.73	3114.11	1473.07	1552.24	2468.82	2554.94	2973.51		[M+K]+ 537.311	10
872	M159T9_2	159.052	159.045	159.057	8.94322	8.94017	8.96007	5	0	4	1	0.042089	0.0996648	1348.72	1384.87	2568.32	679.38	708.157	876.26	794		738.069	2350.76	699.481	1562.78	1392.51	1183.99	1715.37	1629.63	2126.77	268.609	1207.23	2240.66	2938.41	3456.76	2998.57	[9][M+1]2+		91
873	M301T12	300.646	300.642	300.648	11.7999	11.7347	11.9126	3	0	3	0	0.0422925	0.100049	406.127	1779.42	602.879	889.679	972.409	499.024	491		33.2092	1997.43	0	0	0	593.332	948.758	2052.77	2437.74	2864.5	940.631	485.605	1258.67	0	329.485		[M+H]+ 299.635	99
874	M387T12_2	387.179	387.178	387.188	11.6799	11.67	12.0288	5	3	0	1	0.0423306	0.100121	37128.1	11163.7	19516.5	25140.4	668.514	671.321	12220		27245.5	1334.11	58276.8	63555.4	35228.7	11677.2	10370.7	10628.6	11943.2	11199	19119.4	19479.6	18636.6	20230.2	20116.6		[M+H]+ 386.17	21
875	M947T0_2	947.135	947.134	947.136	0.285767	0.26975	0.319383	3	3	0	0	0.0429215	0.101232	2122.26	159.8	6.7735	2238.92	170.888	15.146	1235		0	1532.53	153.549	4033.02	4892.19	294.234	81.1522	387.318	0	36.2986	33.8675	0	0	0	0			1
876	M345T10_1	344.581	344.578	344.588	9.52717	9.52672	9.59575	13	5	4	4	0.0431074	0.10158	11416	9306.18	7858.29	1149.1	1842.35	2627.4	2860		10842.1	12857	12423.7	10706.2	10251.2	10771.8	7706.6	7012.13	9945.69	11094.7	10225.9	3946.94	10309	7786.31	7023.26			3
877	M198T14_2	198.078	198.074	198.084	13.8374	13.8135	14.0136	16	5	5	5	0.0436652	0.102622	31291.6	39837.8	34261.5	7466.97	2194.07	2849.46	6032		41065.4	23074.3	34504.9	24532.4	33281.3	38457.9	40359	42929.8	40306.6	37135.9	35056.7	31182.5	36868.1	36885.5	31314.5		[M+Na+NH3]+ 158.065	10
878	M126T13_3	125.984	125.982	125.985	13.4633	13.3786	13.5859	7	3	1	0	0.0437591	0.102796	21343.5	29199.1	23215.4	3016.3	7163.81	1033.39	3969		19182.8	26530.6	20722.7	21017.9	19263.5	22883	27147.1	28569.6	25942.3	41453.7	22675.7	24138.7	23860.8	23745.5	21656.5			118
879	M827T13	826.865	826.857	826.871	12.7172	12.6784	12.9444	4	0	1	3	0.04392	0.103095	1152.9	1124.83	2038.79	294.046	226.399	922.135	686		1123.85	1645.17	996.399	1124.32	874.757	1496.28	1164.01	932.46	967.254	1064.17	631.918	1865.6	3165.71	2363.94	2166.77			13
880	M268T16	268.148	268.139	268.151	16.4155	16.0447	16.642	5	4	0	1	0.044003	0.10325	710.347	380.698	433.046	96.0161	95.0576	310.837	282		845.676	652.522	775.62	658.526	619.392	447.113	415.314	226.21	356.244	458.608	554.948	430.604	330.113	0	849.566			103
881	M541T14	541.237	541.231	541.238	13.6967	13.6466	13.7133	3	0	3	0	0.044351	0.103894	357.059	899.118	382.818	388.098	194.774	393.476	427		0	696.522	829.062	259.708	0	599.232	1062.85	1083.08	871.84	878.585	631.973	0	896.734	0	385.382			343
882	M282T14_2	282.141	282.136	282.147	14.2003	13.9489	14.4807	9	2	3	0	0.0445531	0.104268	16886.4	30767	13806.3	2966.99	15099.8	7971.19	2476		13452.6	14849.5	20374.7	16274.4	19480.5	19939.9	19606.9	20039.4	43959.4	50289.2	16971.3	17284.7	20388.5	78.0619	14309			155
883	M271T2_1	270.559	270.555	270.566	1.9219	1.90552	1.96648	5	1	3	1	0.0449879	0.105069	745.881	1057.02	579.556	164.724	393.123	187.88	322		1036.74	639.511	655.284	700.758	697.109	1489.3	814.263	925.809	1448.27	607.472	320.011	547.985	848.321	603.981	577.481	[50][M+1]2+		14
884	M701T14	701.376	701.372	701.381	13.855	13.8396	13.8969	4	0	3	1	0.0455289	0.106061	2210.51	1473.45	1336.34	555.743	669.583	251.625	522		1737.23	1794.43	2139.4	3122.01	2259.45	1757.28	741.741	1156.83	2482.17	1229.23	1515.98	1163.46	987.846	1432.19	1582.24	[302][M+2]+		10
885	M185T1	185.115	185.112	185.116	1.39337	1.37813	1.55462	5	4	0	0	0.0457211	0.106412	3162.61	146.935	268.096	3288.07	102.437	126.595	1693		3147.45	1714.43	527.055	1620.3	8803.82	0	265.628	169.554	96.0452	203.448	352.896	298.295	117.013	158.614	413.663		[M+Na]+ 162.125	193
886	M516T13	515.541	515.538	515.546	12.7369	12.699	12.7552	6	4	1	1	0.0458337	0.106618	1902.48	2923.43	1276.04	1146.06	624.412	932.99	755		1231.98	3935.15	1503.25	1578.35	1263.64	3707.93	3388.39	2426.82	2861.61	2232.42	797.429	1165.22	2539.03	97.077	1781.45	[189][M+1]3+		13
887	M444T13	443.503	443.498	443.508	12.629	12.5938	12.6361	7	2	4	1	0.0458991	0.106737	1540.37	2639.19	2825.24	425.5	958.918	833.806	686		975.812	1531.28	1768.03	2096.59	1330.17	2991.45	3917.2	2274.22	2709.03	1304.04	1557.38	3202.04	3166.58	3718.12	2482.1		[2M+2Na+K]3+ 622.795	68
888	M656T12_1	655.791	655.783	655.796	12.4009	12.3103	12.5647	5	1	3	1	0.0460363	0.106987	1130.59	1285.29	1967.13	226.153	300.417	772.902	536		1326.14	1303.93	960.373	1240.53	821.99	1466.46	1627.22	946.471	1392.5	993.794	940.913	2316.48	2584.72	1352.11	2641.42			115
889	M378T12_1	378.134	378.126	378.138	12.2436	12.016	12.2821	5	1	3	0	0.0460754	0.107058	503.973	1145.13	780.839	387.334	223.314	431.116	438		618.618	685.685	234.682	980.882	0	1074.07	947.436	988.95	1214.97	1500.2	279.852	1448.84	661.866	632.471	881.171			78
890	M154T12	154.156	154.152	154.158	12.3538	11.6604	12.6005	15	2	1	3	0.0461793	0.107247	25063.1	26264.1	34056	2749.42	3915.39	8131.61	2949		21270.2	25677.5	23487.8	26519.7	28360.1	23762.2	27985.2	21730.9	31873.3	25969.1	27361.4	47660.5	29159.8	30976.5	35122.1			67
891	M526T12_1	525.799	525.792	525.806	12.2583	12.0552	12.4495	5	1	3	1	0.0463226	0.107507	3535.69	2073.62	3090.68	895.238	860.242	747.376	931		2580.15	2881.88	3301.52	4221.72	4693.19	1564.56	1452.16	3161.3	1343.12	2846.95	1960.57	2981.97	3431.33	3078.29	4001.24			163
892	M130T2	130.048	130.045	130.051	1.77219	1.74967	1.83685	12	3	3	5	0.0463963	0.107641	5839.42	5432.94	13180.2	5804.35	4090.28	4550.6	3875		3164.64	1816.13	11407.3	12720.4	88.6254	1681.08	11597.1	1695.36	6100.79	6090.32	13489.2	20842.2	11540.2	10820.2	9208.9		[M+K]+ 91.0844 [M+Na]+ 107.058 [M+H]+ 129.04 [M+H-NH3]+ 146.068	57
893	M181T2	181.069	181.067	181.07	1.80963	1.79432	1.83988	8	4	2	2	0.0465771	0.107969	2982.19	1828.62	2026.35	915.354	565.44	518.23	943		2204.01	4348.1	3408.65	2778.47	2171.74	2047.4	1258.08	2403.1	2241.98	1192.53	1838.59	2222.18	2580.33	1227.74	2262.94			225
894	M248T2	248.079	248.075	248.085	1.93728	1.92137	1.9381	14	5	4	5	0.0466951	0.108182	3408.75	5198.28	6989.38	1930.07	891.447	2739.34	2185		1385.19	5393.85	5096.96	3735.9	1431.86	4067.78	5887.58	5094.45	6266.48	4675.09	6236.61	7751.2	3866.31	11217.2	5875.57		[3M+H+K]2+ 152.065	14
895	M157T15_1	157.131	157.128	157.136	14.6591	14.4306	14.8977	21	2	4	3	0.0468663	0.108492	30006.1	56599.4	33950.5	8385.37	24864.1	9232.72	3818		36273.4	21894.6	34513.2	37401.7	19947.6	85607.4	38716.9	81803.8	41302.4	35566.4	41194.3	17776.8	36459.4	37207.9	37114		[M+H]+ 156.126	87
896	M229T8	228.558	228.553	228.565	8.39248	8.37527	8.40957	13	4	4	5	0.0476529	0.109908	6188.94	7770.79	8288.79	1356.27	1320.56	971.564	2341		6384.96	7865.5	4091.27	6097.74	6505.24	8462.8	8384.38	8712.46	7810.83	5483.48	6839.98	9080.06	9242.93	7921.16	8359.85		[M+H-H20]+ 245.561 [M+H-C6H10O4]+ 373.618	2
897	M354T10	353.629	353.624	353.635	10.4743	10.367	10.4883	7	3	2	2	0.0478677	0.110293	3086.98	3561.87	5378.01	856.505	1208.77	1829.55	1422		3066.63	4287.57	1867.56	3155.59	3057.56	4902.26	4696.27	3409.92	2258.75	2542.17	2577.47	6668.92	7281.47	5480.15	4882.02	[94][M+1]2+		60
898	M995T12_1	995.458	995.453	995.464	11.7058	11.686	11.7179	8	2	3	3	0.0482106	0.110905	6466.39	2949.72	8570.87	1949.45	3121.24	4137.74	2798		5318.35	9578.44	5350.49	7181.12	4903.54	0	5681.42	6665.18	0	2402	3367.88	9058.24	14872.6	8098.68	7457		[M+K]+ 956.502 [M+Na]+ 972.476 [M+H]+ 994.458	79
899	M221T12	220.6	220.593	220.601	11.9511	11.9208	11.9828	3	0	3	0	0.0485589	0.111525	615.466	1217.63	810.637	65.4721	534.454	264.596	412		538.056	676.541	689.461	574.669	598.604	801.344	962.802	874.699	1355.49	2093.83	555.157	1178.67	969.611	767.58	582.167	[31][M+1]2+		38
900	M254T14	253.55	253.546	253.555	13.8468	13.7801	13.8762	9	2	4	3	0.0487955	0.111946	2437.98	2359.02	3540.37	833.049	819.777	548.367	628		3504.13	1313.31	2897.85	2440.14	2034.45	2906.58	1456.45	2879.3	3079.3	1473.47	3708.14	3847.15	4169.61	2794.22	3182.77		[M+K]+ 214.586	10
901	M187T22	186.954	186.952	186.957	21.8002	21.6392	22.02	10	3	0	2	0.0488211	0.111991	12766.1	6374.71	9930.72	3134.84	4281.12	3322.88	1764		10288.8	12675.9	10361.6	17992.7	12511.3	2413.42	10418.4	10015.5	1266.37	7759.95	8854.01	12359.4	10314	13273.6	4852.64			189
902	M846T13_2	845.865	845.863	845.876	12.9073	12.8967	12.9344	4	3	0	1	0.0488292	0.112005	2968.46	1709.17	4441.9	1053.21	1412.35	2011.61	1151		2467.19	3195.48	2064.55	4702.76	2412.31	301.884	3559.72	2854.32	892.867	937.045	2749.85	3754.32	7926.66	4108.65	3670			92
903	M443T10_2	443.101	443.097	443.108	9.5098	9.47445	9.712	4	3	0	1	0.0493575	0.11294	29070.4	11881.8	15416.4	15965.5	6250.22	4733.55	7061		904.542	37214.8	31584.4	38253.6	37394.6	9634.03	14416.6	2229.92	18536	14592.3	16361.2	11798.7	23109.6	11517.2	14295.2		[M+H]+ 442.095	3
904	M438T11	437.648	437.643	437.651	11.4878	11.446	11.5166	6	0	4	2	0.0495052	0.113201	144.669	2218.1	1531.76	189.845	751.333	1920.61	1064		79.2841	0	0	454.539	189.519	3064.55	2731.37	2013.61	2173.86	1107.11	320.168	3202.2	4014.34	122.092	0	[149][M+1]2+		66
905	M443T10_1	443.09	443.084	443.094	9.51012	9.4059	9.75112	12	4	4	4	0.0495503	0.11328	27713.1	12066.8	14661.4	15138.8	4508.73	4572.96	7061		32251.1	38586	31519.3	35116	1092.91	9240.95	13762.2	6128.9	17861.1	13340.7	14704.4	11451.2	22322.8	10907	13921.8	[156][M]+	[M+Na]+ 420.098	3
906	M884T9_1	884.157	884.15	884.163	9.30802	9.22042	9.33423	7	1	3	3	0.0497671	0.113662	4953.81	2547.62	3312.16	971.695	1629.66	1491.33	1262		5555.16	4753.39	3867.84	4306.11	6286.52	3582.25	3544.94	699.559	854.766	4056.6	3102.66	1652.46	5728.09	3275.06	2802.52	[422][M+1]+		157
907	M426T9	426.076	426.072	426.081	9.05823	9.05298	9.14312	5	4	1	0	0.0498215	0.113757	1589.85	994.198	742.658	610.784	483.824	350.119	487		1648.24	1730.34	740.592	1397.17	2432.89	1223.02	991.736	197.847	1488.19	1070.2	1017.88	279.536	789.468	1119.76	506.64			45
908	M946T12_2	946.461	946.457	946.465	11.8382	11.8131	11.8678	8	3	1	4	0.0504342	0.114831	17679.3	7267.91	25234.1	5932.19	9468.91	13801.2	4846		14064.9	27034.9	13185.5	20154.3	13957.2	0	9484.11	22706.7	0	4148.78	9806.4	26605.3	46564.2	26101	17093.5		[M+Na]+ 923.474	65
909	M995T12_2	995.473	995.464	995.477	11.7142	11.7033	11.7293	4	3	0	1	0.050592	0.115107	5790.73	3131.37	8602.83	2075.69	3055.11	3924.87	2798		4258.83	8192.14	4015.01	7910.69	4577	0	5100.17	6799.66	0	3757	4085.44	7895.15	14935.1	8049.65	8048.8		[M+K]+ 956.502 [M+Na]+ 972.476 [M+H]+ 994.458	79
910	M167T17_2	167.487	167.481	167.492	17.2996	17.1112	17.4163	9	4	2	2	0.0507749	0.115425	1194.47	859.066	607.82	408.292	371.156	179.419	475		1561.25	811.811	728.924	1598.33	1272.06	380.775	1272.14	844.844	1171.07	626.501	516.161	356.744	828.104	694.555	643.536	[11][M+1]2+		46
911	M193T15	192.605	192.6	192.608	14.6141	14.5474	14.645	8	3	1	3	0.0508537	0.115563	1619.56	2609.1	2255.48	526.896	649.801	527.144	644		2303.05	1046.84	1128.97	1774.12	1844.83	2186.7	2890.53	1976.53	3600.86	2390.87	2557.55	2213.53	2273.95	1416.41	2815.96			87
912	M412T14_1	411.708	411.703	411.716	13.8536	13.8134	13.8984	8	2	4	2	0.0510438	0.115893	2286.59	3260.05	2577.51	239.434	568.053	769.714	878		2070.45	1987.32	2508.67	2414.59	2451.91	3628.11	2651.65	3962.3	3333.47	2724.72	1440.15	3205.5	3327.71	2669.33	2244.87	[131][M]2+		10
913	M168T9	167.557	167.553	167.561	8.94017	8.92578	8.95853	7	1	4	2	0.0514221	0.116549	2148.01	2545.99	3987.18	618.377	547.053	1725.29	1305		1118.96	2702.31	2203.48	2167.41	2547.91	3405.98	2386.09	2602.34	2434.82	1900.71	1705.69	3555.11	6390.97	4728.75	3555.37			91
914	M294T10	294.07	294.07	294.075	9.52698	9.52653	9.52703	3	0	0	3	0.0515491	0.116769	897.501	263.808	970.624	545.793	385.084	380.444	458		61.1787	1568.18	908.772	1097.73	851.646	0	0	47.0261	381.143	890.87	933.746	1235.99	504.53	1451.16	727.696		[M+Na]+ 271.073	3
915	M822T14_2	821.964	821.953	821.966	13.8285	13.8135	13.8559	6	2	1	3	0.0516144	0.116882	1638.86	1171.99	2216.68	264.499	837.561	547.981	615		1777.87	1576.31	1223.98	1924.72	1691.4	1101.87	434.403	2187.82	292.189	1843.64	1307.57	2331	2165.16	2659.72	2619.96	[381][M+1]2+		10
916	M307T9_1	307.106	307.102	307.111	8.843	8.82762	8.85955	3	3	0	0	0.051682	0.116999	708.97	212.904	123.641	586.4	165.022	135.176	415		225.179	1677.4	635.508	741.741	265.028	241.251	43.7758	351.942	387.253	40.3003	361.732	67.8163	70.3424	26.5275	91.7894			347
917	M111T13	111.089	111.085	111.093	13.1644	12.9064	13.3137	8	0	2	3	0.0519524	0.117465	1215.75	878.326	885.71	247.763	150.702	248.292	330		777.569	1282.02	1302.67	1336.1	1380.41	709.602	968.295	841.994	783.652	1088.09	596.641	702.702	978.838	1231.82	918.549			143
918	M114T16_2	114.124	114.122	114.126	16.2177	16.0919	16.5613	10	3	2	1	0.0519902	0.117531	37871.9	62118.4	41772	8551.24	23870.3	4744.25	4727		40667.4	30852.4	27418	42177.5	48244.2	100326	52178	41018.2	69706.5	47363.3	42950.8	33546.1	42899.8	45777.3	43685.9		[M+H]+ 113.119	98
919	M403T14	403.244	403.239	403.248	13.8382	13.7968	13.8652	4	1	3	0	0.0520664	0.117662	346.803	1346.69	626.908	548.435	707.762	493.282	514		0	0	0	479.011	1255	1380.18	114.107	1694.35	1773.28	1771.52	1186.88	245.832	748.079	0	953.745			10
920	M322T17	321.886	321.883	321.894	17.2458	17.1161	17.3658	10	4	1	3	0.0525726	0.118531	4483.55	9780.42	9151.45	2961.97	596.397	4888.65	1096		1595.33	1037.83	5623.62	7292.83	6868.17	9109.42	10650.4	9473.2	10074.8	9594.29	8845.18	12875.6	1052.05	13085	9899.43			46
921	M902T13_1	901.876	901.875	901.878	12.5707	12.5104	12.5988	3	0	3	0	0.0526247	0.11862	3307.5	3043.37	4847.64	851.166	705.442	1588.93	853		2606.9	3694.12	2659.18	4617.59	2959.7	3512.01	2187.87	3354	2396.02	3766.93	3511.13	3582.55	7423.39	5057.08	4664.04		[M+K]+ 862.919 [M+Na]+ 878.893 [M+H]+ 900.875	161
922	M316T10_2	316.285	316.28	316.292	10.2607	10.105	10.3264	5	1	4	0	0.0527868	0.118898	2969.46	2115.67	2800.44	277.709	843.554	137.624	852		3016.51	3094.58	2922.06	2532.52	3281.64	3256.2	2085.67	2510.09	1721.38	1005	2943.74	2646.74	2945.02	2762.44	2704.24			153
923	M383T12	383.235	383.228	383.239	11.9294	11.894	11.9676	12	3	5	4	0.0528618	0.119026	7634.15	11063.6	6873.03	1470.85	3777.86	1807.63	1512		7479	9360.02	5611.91	7005.67	8714.17	13973.1	11372.8	4547.41	12151	13273.8	5684.73	6951.21	9907.04	5365.16	6457.02	[116][M]+	[M+H-C5H8O4]+ 514.269	38
924	M527T12_3	527.323	527.316	527.328	11.724	11.5443	12.0279	8	3	2	2	0.05339	0.119927	5299.2	3364.63	3611.1	1591.34	1161.79	721.476	1650		4429.54	6947.55	3102.48	6650.54	5365.88	1830.46	3059.46	4406.45	2883.4	4643.4	2868.29	4057.33	4418.04	2831.59	3880.23			79
925	M517T16	516.782	516.78	516.788	16.4813	16.0742	16.7325	8	0	3	0	0.0534141	0.119968	9070.52	9987.56	9206.36	667.326	320.744	651.585	1601		8084.77	9340	8715.51	9742.39	9469.94	9912.67	9571.32	10469.6	10003.7	9980.48	8759.1	9184.8	9534.96	10107.1	8445.81			190
926	M139T18	139.12	139.117	139.124	18.1168	18.0668	18.1236	15	5	5	5	0.0534171	0.119973	794715	880736	901797	58229.4	65129.8	71754.8	67452		711005	868447	819563	801257	773301	891879	921664	959836	802731	827569	947095	804693	955391	845046	956761	[3][M]+		5
927	M625T0	624.846	624.843	624.848	0.3027	0.286417	0.335467	3	3	0	0	0.0535743	0.12024	2561.18	193.931	259.689	2673.48	167.572	227.303	1251		0	5289.62	278.186	5507.93	1730.15	386.456	0	348.989	147.092	87.1167	227.836	525.656	31.6131	53.1066	460.236		[M+2Na-H]+ 579.886	15
928	M558T15	558.268	558.264	558.272	14.8809	14.7482	15.0503	3	0	0	3	0.0536498	0.120368	1737.87	2067.88	1443.87	313.549	300.925	445.985	374		1528.27	1687.35	2060.59	2053.47	1359.7	1835.65	2559.87	2148.76	1926.6	1868.55	1582.72	1360.19	723.578	1897.5	1655.35			359
929	M158T0_2	158.085	158.084	158.088	0.31065	0.286017	0.368817	4	4	0	0	0.0540907	0.121115	1908.89	140.836	170.538	2009.19	173.776	157.963	902		5307.12	1847.62	58.8362	981.785	1349.08	0	424.116	160.928	0	119.137	385.908	281.214	0	93.6334	91.9325			15
930	M471T12_1	470.733	470.731	470.74	11.5493	11.511	11.5634	5	1	1	3	0.0541093	0.121146	1193.99	781.154	1722.57	374.931	598.561	624.863	546		808.539	1621.35	1056.39	1563.99	919.674	1552.55	1089.22	891.26	294.752	77.9914	1021.64	2007.76	1988.59	2470.93	1123.94	[170][M+1]2+		75
931	M643T11	643.265	643.26	643.267	10.5461	10.4049	10.561	7	3	1	3	0.0542994	0.121467	3086.88	2427.65	4747.91	788.927	1322.02	1829.63	1056		3072.48	2934.51	2893.43	4354.16	2179.82	1585.14	4611.67	2706.4	1371.7	1863.33	2287.03	5960.87	6324.17	5873.01	3294.48			71
932	M757T13_3	757.321	757.32	757.332	13.0304	12.9946	13.0468	4	1	3	0	0.0543764	0.121597	1642.94	2722.66	1289.91	732.3	693.26	1101.41	722		1769.77	2647.12	1801.35	1361.73	634.759	3931.54	2505.64	2241.53	2628.63	2305.97	289.328	2582.79	1884.11	0	1693.32	[334][M+1]2+		94
933	M294T14	294.168	294.164	294.175	13.6367	13.4131	13.7905	4	0	0	3	0.0544075	0.121649	10041.8	11618.1	7846.3	440.729	1531.94	3438.63	1432		9857.64	10687.3	9591.66	9787.39	10284.8	13277.4	10978.1	13192.6	9884.31	10758.1	10402.4	4094.27	10379.4	10290.2	4065.25			77
934	M147T2	147.073	147.072	147.077	1.76227	1.74593	1.78517	15	5	5	5	0.0544132	0.121659	12746.4	10676.8	27231.4	10844.4	6389.03	12933.8	9857		5281.62	7547.28	21484.2	27030	2388.91	4114.65	21066.4	7885.67	8753.95	11563.4	25856.7	49922.8	20427.9	19367.6	20582		[M+K+NH3]+ 91.0844 [M+Na+NH3]+ 107.058 [M+H+NH3]+ 129.04 [M+H]+ 146.068	57
935	M116T10	115.96	115.959	115.961	10.0388	10.0238	10.076	4	1	0	3	0.0545132	0.121827	2166.25	1436.63	1665.12	467.741	495.175	306.672	482		1557.82	2586.58	2687.98	1985.49	2013.35	874.053	2039.52	976.16	1663	1630.39	1497.28	2043.56	1884.51	1270.93	1629.3			181
936	M579T11	579.256	579.252	579.265	10.5144	10.4049	10.5292	12	5	3	4	0.0545436	0.121878	11492.1	7372.77	15823.8	3294.5	5046.08	5937.22	4542		8794.69	15715.7	10651.7	14095.2	8203.15	0	13088.8	10964.9	6254.32	6555.9	8015.41	16595.3	23938.1	17835.8	12734.2	[228][M]+		81
937	M539T11	539.203	539.196	539.209	11.4736	11.446	11.6109	8	1	3	3	0.0546477	0.122054	2992.97	4341.79	3104.25	763.779	802.832	1010.09	1111		2816.54	3919.05	2488.11	3632.11	2109.05	5325.97	3741.99	4975.07	4239.77	3426.18	1551.24	3003.57	4314.08	3546.38	3105.98			246
938	M154T10_1	153.947	153.945	153.95	9.55261	9.44292	9.59492	4	1	0	3	0.0553378	0.12321	1059.54	1843.03	817.351	684.622	528.928	640.787	402		604.062	1661.26	1824.79	213.742	993.851	2095.54	1872.89	922.04	2128.6	2196.07	1435.23	1011.01	1347.08	0	293.438			95
939	M610T12_2	609.759	609.755	609.769	12.466	12.4166	12.4815	11	5	2	4	0.0554942	0.123471	17533.4	10855.5	24131.5	4191.66	7680.77	10067.3	6598		16951.6	24258.6	12834.3	17702.5	15920	0	18324.6	17412.4	6593.74	11946.8	11577.5	24191.8	39501.6	24619.2	20767.5			41
940	M441T13_2	440.688	440.684	440.696	12.8725	12.8412	12.9134	4	3	0	1	0.056128	0.124526	1404.79	2249.27	2508.78	792.363	667.255	528.23	652		983.819	1117.8	617.494	1645.44	2659.39	2438.55	3302.98	1675.88	2116.78	1712.18	2481.44	1954.23	3308.89	2667.84	2131.49		[M+K]+ 401.719	80
941	M957T14	956.966	956.962	956.969	13.5969	13.5876	13.6177	3	3	0	0	0.0563804	0.124944	2019.14	510.071	2021.39	1097.71	555.9	1255.74	1189		2258.6	459.328	1426.19	3247.43	2704.12	0	741.478	0	1323.46	485.419	0	2562.03	3290.58	2511.88	1742.47		[2M+Na+K-H]+ 448.001	77
942	M305T2	305.14	305.136	305.149	1.93727	1.92065	1.9518	13	5	3	5	0.056661	0.125408	30458.1	40299	37248.3	2652.93	9068.79	3757.28	10014		27495.6	28126.5	31197.8	33964.4	31506	31579.2	41607.4	55189.6	35686.2	37432.7	36345.3	42513	39544.6	34418.6	33420	[66][M]+	[2M+H]+ 152.065	14
943	M908T13_2	908.418	908.413	908.424	12.7544	12.738	12.9966	6	3	1	2	0.0568124	0.125658	4142.74	6433.22	5723.57	1165.35	919.736	1845.09	1312		4144.41	5966.77	4120.2	2751.83	3730.48	7201.82	6203.32	7575.73	5696.21	5489.01	4894.81	6593.27	8554.13	4428.17	4147.45	[434][M]+		58
944	M284T17_1	283.904	283.902	283.911	17.1828	17.1242	17.3684	9	3	2	4	0.0569925	0.125955	2522.34	3635.38	1880.07	1312.56	1073.71	588.542	605		2474.44	883.706	2179.54	4543.78	2530.21	2526.95	4004.77	5283.84	2940.43	3420.93	1662.66	1488.24	1532.02	1808.55	2908.89			35
945	M551T8	551.063	551.054	551.066	7.91185	7.87022	7.978	4	0	3	1	0.0573183	0.126491	127.464	969.514	327.912	151.513	830.842	281.235	493		369.386	0	152.942	114.994	0	213.416	150.422	988.823	2139.78	1355.13	150.14	42.5927	765.637	416.218	264.972		[M+K+NaCOOH]+ 444.116 [M+K+HCOOH]+ 466.098	124
946	M203T21	202.968	202.963	202.972	20.8934	20.7042	21.0542	6	1	3	2	0.0577023	0.12712	801.498	819.518	619.316	126.466	160.279	93.2579	269		793.634	799.639	633.975	990.463	789.778	977.977	662.887	964.826	643.051	848.848	513.259	703.562	530.53	709.571	639.655			391
947	M171T15	171.144	171.144	171.151	14.8643	14.7065	15.0512	3	0	0	3	0.0578443	0.127352	1512.91	1650.29	2075.18	417.736	208.709	367.762	650		1354.47	2129.7	1726.24	1280.43	1073.68	1375.38	1763.31	1645.2	1923.41	1544.13	2198.59	1528.53	2521.1	2181.82	1945.87			301
948	M365T8_2	365.165	365.158	365.17	7.72733	7.68407	7.92442	7	2	2	3	0.0579554	0.127533	3077.56	1071.29	1737.75	1627.17	435.467	1207.99	844		2925.51	1451.24	1563.51	4399.52	5048.04	1021.02	1534.26	366.862	1255.1	1179.23	1201.03	1129.98	992.794	3874.01	1490.96			228
949	M649T12	649.264	649.259	649.27	12.1398	11.862	12.1824	10	4	2	3	0.0584267	0.128301	5406.74	2824.29	8213.64	3313.84	1333.21	4152.98	2134		2684.15	11062.7	5375.88	4349.9	3561.11	1177.28	4140.62	4148.48	1870.69	2784.38	4179.34	8740.42	14683.3	8492.19	4972.98	[273][M]2+		51
950	M102T7	102.031	102.028	102.037	7.40092	7.1332	7.67103	10	3	2	3	0.0586144	0.128606	1211.85	2296.57	1733.59	604.791	715.524	582.589	635		1272.06	1247	2158.73	786.993	594.475	2980.68	2425.89	2967.02	1474.87	1634.4	1490.37	2704.03	1720.47	1151.15	1601.95			306
951	M546T17_2	546.304	546.301	546.311	17.0315	17.0033	17.1661	3	0	0	3	0.0598662	0.130626	5286.5	3090.9	3468.48	1370.19	570.15	1884.32	890		4320.97	7683.12	5075.03	4526.44	4826.93	2872.12	2780	4107.34	2893.04	2802.01	4143.39	4341.64	1684.4	5797.13	1375.83			37
952	M297T14_2	297.147	297.145	297.154	13.6691	13.6003	13.6874	6	2	0	3	0.0600331	0.130894	1521.61	2025.83	1290.03	605.36	430.536	199.572	528		1785.3	472.378	1594.55	1743.39	2012.44	2181.17	1504.1	2602.94	1708.5	2132.43	1072.86	1568.25	1374.8	1309.1	1125.12			240
953	M358T11	358.36	358.355	358.367	11.2281	11.1453	11.2344	9	3	5	1	0.0601201	0.131033	2673.82	3819.88	2176.78	955.815	1357.09	463.288	1406		1745.04	3501.72	1788.56	3813.56	2520.2	4058.38	2645.11	6006.33	2765.97	3623.62	1939.45	1851.48	2990.82	2018.37	2083.77			28
954	M301T13_3	301.153	301.148	301.159	13.2434	13.1798	13.3798	4	3	0	1	0.0602581	0.131254	1866.33	663.078	922.448	753.185	605.664	863.052	573		1493.16	3205.4	1609.29	1413.21	1610.61	0	1124.28	1119.93	0	1071.18	1228.97	1705.15	0	1678.12	0			172
955	M129T8_2	129.05	129.046	129.054	7.72707	7.50793	7.9378	7	2	1	3	0.060285	0.131297	1097.94	1092.22	1882.29	683.039	602.552	188.344	1026		1023.33	2203.32	507.99	566.453	1188.58	2010.61	1302.37	764.962	952.88	430.279	1820.32	2137.78	2017.46	1733.52	1702.36			228
956	M545T12_4	545.26	545.255	545.269	11.9163	11.8786	11.9267	6	4	0	2	0.0603345	0.131376	2438.98	416.504	2057.37	1578.81	706.227	1358.74	1681		3709.24	0	2557.7	3923.94	2004	0	1630.31	0	0	452.212	2698.7	0	1649.24	2294.83	3644.07		[M+H]+ 544.247	38
957	M464T11	463.669	463.667	463.677	11.302	11.2944	11.3309	5	3	2	0	0.0605617	0.131739	1736.43	1994.1	2761.48	745.486	498.927	623.27	608		1449.43	2482.13	786.629	2512.01	1451.96	2590.59	2230.98	2143.31	1701.34	1304.29	2131.88	3093.63	3505.99	2094.72	2981.17	[166][M+1]2+		102
958	M774T8	773.745	773.739	773.749	8.37581	8.37527	8.39272	6	1	4	1	0.0608209	0.132152	448.343	2122.24	547.656	888.631	1190.94	1224.6	768		2029.45	0	212.267	0	0	2570.25	2359.97	183.358	3408.98	2088.67	0	0	0	0	2738.28	[348][M+1]2+		2
959	M356T11_1	355.618	355.616	355.621	10.9113	10.7083	10.9364	5	0	3	2	0.0610075	0.132448	1404.22	1253.17	2550.36	339.579	981.059	1020.15	687		1269.44	1802.08	1676.46	1320.14	952.988	2751.47	1663.45	959.767	597.478	293.668	895.746	2605.35	3699.23	2792.15	2759.31	[95][M+1]2+		140
960	M330T10	330.156	330.147	330.161	10.3143	10.2923	10.3852	8	4	2	2	0.0610433	0.132505	2918.09	1374.64	2994.97	843.707	1302.02	1054.42	1244		2252.61	3065.63	2414.76	4325.36	2532.11	2325.04	615.492	0	3130.74	801.935	1992.28	3237.23	3666.66	4249.3	1829.38	[85][M+1]+		19
961	M215T2	215.013	215.008	215.017	2.22088	2.16863	2.34643	9	3	3	2	0.0614173	0.133098	3067.96	4375.94	5270.17	851.44	1316.08	1650.16	884		4207.94	2948.36	3580.6	2029.35	2573.54	5415.82	4427.16	2176.81	5373.94	4485.94	7653.25	3241.78	5926.68	4484.92	5044.2		[M+Na]+ 192.023	243
962	M126T17_3	125.979	125.975	125.983	17.2661	17.1319	17.6664	19	4	5	4	0.0615661	0.133334	15987	16764.3	25520.8	4722.5	6218.77	7583.76	5172		21492.8	10749.4	11923.9	19853.4	15915.4	9892.47	20111.7	25228.6	11802.4	16786.4	35546.1	27672.6	15522.5	21071.5	27791.4			46
963	M387T12_1	387.173	387.164	387.175	11.6816	11.5198	11.686	13	4	5	4	0.0620836	0.13415	44406.5	9966.59	19249.3	36638.1	2113.49	724.457	18718		28951.1	98931.1	58744	1487.19	33919.1	11655.5	9431.33	6499.64	11251.7	10994.8	18988.1	18860.8	18426.3	20228.8	19742.8	[119][M]+	[M+H]+ 386.17	21
964	M692T13	692.314	692.309	692.318	12.5082	12.4479	12.5458	7	2	2	3	0.0627888	0.135256	3466.74	3875.64	4284.54	326.179	219.132	747.454	988		3807.66	3495.72	3325.85	3714.46	2989.99	3791.31	3625.9	3749.37	4124.42	4087.21	4313.31	4069.61	5198.62	4657.91	3183.27	[297][M]2+		126
965	M213T15	213.12	213.113	213.123	14.6815	14.5806	14.9814	10	4	3	2	0.0628814	0.135401	2849.56	5064.47	3266.93	828.113	2052.56	1006.41	1352		3633.59	2846.9	1473.18	3315.76	2978.38	5107.47	6957.26	2363.8	7132.35	3761.48	3733.78	1755.4	4367.74	2829.36	3648.37	[28][M]2+		87
966	M135T7	135.009	135.004	135.018	6.61437	6.4909	6.75753	6	2	1	3	0.0633447	0.136124	1853.94	989.922	1149.64	876.177	224.531	294.71	729		729.729	1529.53	2265.62	1667.22	3077.59	1240.98	891.471	845.659	1218.22	753.277	1227.98	1499.31	961.258	751.601	1308.03			284
967	M963T12_2	963.458	963.456	963.463	11.5514	11.5284	11.5677	5	3	1	1	0.063475	0.136327	4529.01	1808.89	5743.6	1636.92	1203.5	3642.81	1412		2955.3	6410.93	4125.45	6082.1	3071.3	1737.04	3738.8	1650.7	413.916	1503.98	2883.86	2839.5	11452.7	7162.6	4379.37	[461][M+2]+		75
968	M318T16	317.66	317.658	317.661	15.6282	15.4934	15.6651	3	0	0	3	0.0635921	0.136509	3619.47	2553.48	3059.48	628.05	730.206	540.319	802		2834.01	3230.31	3539.01	4159.53	4334.49	1399.06	2904.27	2637.44	2459.99	3366.67	2612.18	3905.34	2889.53	2631.18	3259.19			275
969	M331T10	331.116	331.11	331.119	10.4716	10.3482	10.4942	6	1	3	2	0.0637208	0.136708	1992.07	2238.26	3129.88	415.711	718.444	921.758	800		1980.23	2551.55	1812.78	2180.8	1434.98	3298.27	2144.53	2532.21	1769.04	1447.27	1957.71	3838.41	4015.43	3488.74	2349.12		[M+H]+ 330.107	60
970	M184T2	184.07	184.068	184.073	1.82588	1.80912	1.85415	4	0	1	3	0.0637773	0.136796	532.975	741.671	1088.87	253.569	120.7	509.721	416		324.617	510.408	732.262	842.945	254.643	731.658	897.718	745.864	560.442	772.672	820.876	1355.2	582.27	1848.32	837.67		[M+Na]+ 161.076	104
971	M434T11_2	434.209	434.204	434.216	11.32	11.2585	11.3674	10	3	3	4	0.0639692	0.137093	3066.19	2813.57	4941.5	152.676	1544.96	1844.54	1795		3178.83	3049.44	3051.98	3221.22	2829.47	4667.05	1234.03	3969.24	1305.12	2892.41	2011.67	6200.65	6731.73	5219.29	4544.16			44
972	M535T12_2	535.274	535.272	535.276	11.8825	11.8503	11.9451	4	3	0	1	0.0643261	0.137645	1226.9	1015.92	1644.74	231.264	538.024	314.112	427		835.668	1206.2	1364.37	1408.17	1320.09	823.065	1084.44	1781.5	292.625	1097.95	1321.29	1877.87	2059.65	1556.16	1408.73			201
973	M324T10	324.069	324.062	324.071	9.52703	9.52672	9.59575	12	3	5	4	0.0643338	0.137657	78089.8	90945.9	87675.3	6383.47	8562.03	8856.96	20532		87548	71558.1	73533.3	76809.3	81000.4	91997.7	96211.4	75973	94099.6	96447.7	94876.3	93161.8	93854	81042.9	75441.6	[79][M]+	[M+K]+ 285.105	3
974	M318T14	318.116	318.112	318.121	13.8468	13.8135	13.882	10	4	3	3	0.0643877	0.13774	7063.6	8583.38	9473.17	1724.71	1427.32	1179.9	2288		9110.5	5911.92	4965.31	8457.55	6872.72	9750.35	8501.43	8119.49	10057.8	6487.82	10931.5	10078.9	8196.17	8326.47	9832.86	[75][M+1]+		10
975	M246T10_2	246.072	246.068	246.077	10.2239	10.1273	10.2598	5	1	0	3	0.0644769	0.137878	1444.98	1050.85	2094.59	200.631	814.377	703.984	676		1407.87	1568.34	1325.82	1206.78	1716.05	2157.81	1030.15	185.55	1512.15	368.572	1697.36	2128.77	3205.2	2114.85	1326.78			20
976	M154T15_1	154.154	154.15	154.157	15.0966	14.8351	15.3497	22	4	4	2	0.0645369	0.13797	30738.8	63296.6	34776.3	9922.42	34951.3	6323.98	3599		34192.8	31091.4	45320.2	21758	21331.8	105265	20057.7	38663.1	88761.1	63736.1	23899.9	36341.8	35315.5	39643.4	38680.7			131
977	M1003T11	1003.46	1003.46	1003.47	11.4473	11.3149	11.5072	4	0	3	1	0.0646102	0.138083	1226.74	800.613	1574.6	419.765	486.413	486.261	497		1007.63	1842.47	1192.38	1370.31	720.893	1609.07	347.314	698.558	823.823	524.296	1318.51	2054.05	2144.48	1251.95	1103.99			76
978	M811T13	811.332	811.332	811.334	12.9571	12.902	13.0696	3	0	0	3	0.0650347	0.138735	154.119	613.248	928.605	150.597	282.069	745.011	292		0	0	344.587	213.122	212.885	374.22	336.927	1003.13	564.434	787.536	959.799	1387.23	1872.66	0	423.33		[M+K]+ 772.36	127
979	M167T13	167.006	167.005	167.008	13.2466	13.0783	13.4468	7	0	3	0	0.0650779	0.138802	4447.17	6086.09	4595.15	627.725	1765	230.218	1140		4962.34	3645.91	4627.89	5061.33	3938.36	6618.67	5038.19	5187.82	8946.15	4639.59	4783.28	4322.02	4569.15	4432.51	4868.8			172
980	M391T11	391.16	391.152	391.161	11.1322	11.0279	11.2328	5	1	1	3	0.0651212	0.138868	673.962	370.396	952.005	303.299	449.757	269.531	523		570.67	745.559	560.708	1151.92	340.953	89.989	1125.9	0	410.338	225.752	1033.83	733.649	983.675	665.532	1343.34		[M+H]+ 390.15	62
981	M247T10	247.073	247.072	247.082	10.3274	10.2129	10.3573	9	2	5	2	0.0661116	0.14038	2456.23	1749.34	2974.18	106.585	718.717	1059.51	838		2404.58	2509.23	2325.94	2435.02	2606.36	2583.58	2198.57	988.79	1963.96	1011.81	2020.87	3214.94	4522.02	3180.56	1932.5			182
982	M601T12_3	601.28	601.275	601.284	12.4624	12.4174	12.483	5	4	0	1	0.0663837	0.140793	2044.72	3020.96	3578.72	134.395	515.198	1534.16	1136		2091.28	2039.63	1817.45	2113.69	2161.54	3822	2537.87	3209.78	2873.89	2661.25	1966.04	2709.71	5899.92	4232.47	3085.47			41
983	M873T14	873.372	873.367	873.379	13.5039	13.48	13.5132	4	0	3	1	0.0664695	0.140923	1514.76	1976.29	2324.72	571.339	423.884	465.175	528		674.538	1748.25	1474.2	2247.12	1429.71	2593.22	2025.02	1978.65	1879.55	1405	2301.09	2474.9	2974.3	2180.88	1692.43			56
984	M355T9	355.226	355.223	355.23	8.7261	8.71015	8.74172	4	0	1	3	0.0665794	0.141089	2224.48	1663.67	1929.06	271.758	507.569	115.084	468		1834.04	2453.14	2234.82	2499.08	2101.34	1660.12	1844.57	850.615	2240.99	1722.07	1836.59	2099.97	1901.66	1984.67	1822.42			245
985	M489T8	489.093	489.086	489.094	7.94297	7.91615	7.9594	3	0	3	0	0.066631	0.141167	211.512	2930.85	524.709	144.777	3106.45	170.001	1576		180.758	256.213	0	219.069	401.52	1932.09	527.27	8317.65	2586.21	1291.03	635.594	287.955	674.011	624.095	401.891			206
986	M518T10	518.222	518.214	518.224	10.4764	10.367	10.4883	6	1	3	2	0.0667405	0.141333	2277.73	2121.37	3584.67	751.739	726.923	1318.16	873		1614.72	3547.66	2296.58	2042.32	1887.38	3266.72	1637.36	2401.13	1803.27	1498.37	1633.29	4566.59	4951.19	3726.68	3045.61	[191][M+1]+		60
987	M134T17_1	133.956	133.953	133.957	17.2395	17.2043	17.3329	5	0	2	3	0.0668189	0.141451	1772.34	2371.95	1818.12	176.105	410.2	537.999	504		1657.88	1907.27	2004.57	1587.32	1704.65	1758.93	2427.02	2505.88	2278.67	2889.25	2312.02	1220.04	2001.17	2288.35	1269.01			46
988	M244T10	244.258	244.252	244.263	9.79643	9.63152	9.9546	27	5	5	4	0.0668283	0.141466	6676.56	6404.91	5184.38	1020.69	1016.53	834.528	1546		7767.43	7065.49	7004.12	6509.57	5036.19	6679.84	6442.63	4911.68	7746.77	6243.61	5450.84	5779.49	5757.79	5174.77	3759			204
989	M976T13_2	975.631	975.627	975.636	13.4083	13.1982	13.6634	9	3	0	1	0.0670612	0.141817	13889	10699.8	8479.13	2232.4	718.168	5195.94	1734		11784.2	16963.3	13261.4	12044.6	15391.3	10371.6	10192.3	11330.7	10002.5	11601.7	7226.22	12164.9	10348.5	0	12656			148
990	M756T13_3	756.355	756.352	756.357	12.7469	12.7173	12.7602	3	3	0	0	0.0671653	0.141974	6334.98	0	3120.56	4753.49	0	4640.09	1778		1614.28	1016.81	8631.76	11717.6	8694.45	0	0	0	0	0	165.539	1867.85	0	11213.6	2355.81		[M+Na]+ 733.359	13
991	M150T15	150.494	150.493	150.495	15.0811	15.0645	15.2812	3	0	3	0	0.0673246	0.142214	335.738	625.56	358.274	228.984	220.889	114.901	208		715.383	189.142	266.127	140.194	367.844	280.423	582.466	880.733	702.702	681.478	160.627	388.747	368.262	450.33	423.407			109
992	M271T2_2	271.068	271.056	271.069	1.93733	1.921	1.9381	7	5	1	1	0.067476	0.142441	1277.94	1097.71	625.342	450.124	394.659	377.096	440		1739.49	1028.73	1790.19	843.602	987.658	1770.57	763.059	898.802	1095.2	960.904	380.331	459.849	682.585	346.059	1257.89	[50][M+2]2+		14
993	M740T11	740.373	740.367	740.378	10.8151	10.7897	10.827	6	3	1	2	0.0675068	0.142487	1832.57	2079.89	3450.98	568.03	1078.29	1365.65	954		1536.23	2842.37	1668.11	1506.25	1609.87	3747.45	2464.22	946.58	1530.93	1710.25	1601.97	4448.76	4677.09	4121.44	2405.65	[322][M+1]+		73
994	M197T1	196.864	196.862	196.868	1.4263	1.41328	1.43132	5	0	3	2	0.067614	0.142648	616.37	1101.89	972.749	120.486	381.235	345.101	377		433.758	631.526	576.26	746.044	694.26	968.29	804.703	742.175	1368.03	1626.26	535.858	694.694	1369.03	1118.31	1145.85			304
995	M671T12_3	671.287	671.285	671.294	12.0788	11.9922	12.1146	5	4	1	0	0.067638	0.142684	1754.13	2400.64	3109.82	587.753	502.137	1196.27	1167		852.682	1814.45	2193.64	2336.87	1573	2860.51	2457.04	2184.03	2843.31	1658.33	1565.68	3438.69	4859.93	2956.07	2728.75			106
996	M304T10	304.295	304.29	304.298	10.3227	10.3095	10.3767	10	4	3	3	0.0677724	0.142886	2559.21	1460.76	2124.84	617.236	805.134	567.698	634		3156.45	3237.88	2011.56	1929.06	2461.11	2253.25	1694.35	370.708	892.714	2092.79	2026.02	2129.86	1234.23	2645.69	2588.38			19
997	M227T13	227.168	227.166	227.168	13.3934	13.2131	13.4966	3	3	0	0	0.0681434	0.143441	8097.66	12659.5	11511.1	4794.53	1175.83	745.273	1197		6572.34	4305.59	3281.62	13758.5	12570.2	12070.9	12390.8	14188.3	11194.8	13452.7	12381.5	11026.4	10498.8	11761	11888			142
998	M487T14_3	486.959	486.957	486.969	13.5876	13.5127	13.6303	5	3	0	1	0.0682517	0.143603	1015.33	789.144	1567	364.658	619.537	438.736	459		1185.85	1263.01	741.208	1365.17	521.417	0	1306.96	981.719	278.867	1378.18	1071.95	1192.19	2074.43	1923.2	1573.25		[M+K]+ 448.001	77
999	M238T8_2	238.064	238.059	238.066	8.3759	8.37555	8.40953	13	4	5	4	0.0687867	0.144399	17910.9	24102.3	20906.2	1722.69	6008.41	1886.34	5566		16525.2	16917.3	20504.4	18856.1	16751.7	20409.5	20737.4	34031.6	19774.2	25559	23987.8	21212.1	19111.3	19832.9	20386.8			2
1000	M560T14_2	560.293	560.288	560.297	13.8373	13.8135	13.8682	10	3	3	4	0.0688184	0.144446	18399.5	20642.6	17730.2	2818	1235.71	938.194	3939		22409.3	19962.6	17665.1	16686.8	15273.8	19616.1	21064	19838.2	20075.1	22619.3	19188.3	17101	18123.1	16897.9	17340.9		[M+Na]+ 537.311	10
1001	M255T11	254.665	254.661	254.673	11.4404	11.381	11.6799	6	4	1	1	0.0689184	0.144595	897.328	1262.21	1347.58	259.44	355.363	246.849	294		849.679	1340.1	657.526	845.704	793.634	858.128	950.76	1402.58	1722.62	1376.94	1688.86	1092.85	1446.28	1121.77	1388.14			174
1002	M177T11	177.077	177.074	177.085	10.9279	10.7754	11.2012	5	3	2	0	0.0693769	0.145274	1084.83	878.729	731.591	320.327	133.873	141.476	334		957.766	1642.17	952.207	831.665	1040.33	829.829	750.351	1050.71	773.618	989.135	856.538	877.183	667.836	722.564	533.836			140
1003	M429T15	429.307	429.305	429.314	15.3561	15.332	15.5292	5	3	0	2	0.0696011	0.145605	1498.04	856.301	1581.15	652.707	393.763	349.919	339		1483.23	1900.69	2364.73	827.827	913.73	1198.23	379.918	482.392	1050	1170.97	1825.46	2005.92	1160.03	1313	1601.36			372
1004	M947T12_2	947.465	947.46	947.47	11.8326	11.8032	11.8673	8	4	2	2	0.0696108	0.145619	4942.5	3939.76	8499.1	1644.22	2338.74	4182.44	1566		4828.41	4531.23	3210.33	7665.48	4477.03	5250.9	7056.88	3060.55	3463.78	866.69	3975.5	8367.43	14025	11111.4	5016.15	[451][M+2]+		65
1005	M546T12_4	545.744	545.737	545.747	11.9105	11.8963	11.9387	3	0	3	0	0.0696428	0.145666	69.2692	983.488	226.677	154.891	887.366	506.866	618		0	346.346	0	0	0	2209.89	0	1312.05	1148.92	246.578	0	1133.39	0	0	0		[M+H]+ 544.733	38
1006	M645T11	645.254	645.245	645.258	10.8611	10.8069	10.9162	5	4	0	1	0.0699512	0.14612	2276.22	51.1034	1283.48	1621.68	114.271	1710.38	777		934.747	3601.08	452.214	4182.34	2210.74	0	0	0	0	255.517	332.91	2230.86	0	3853.65	0			96
1007	M181T14	181.052	181.048	181.059	13.8466	13.8135	13.8682	14	4	5	5	0.0701713	0.146444	10720.1	11015.9	8454.2	2601.29	977.572	1044.79	2142		14928.2	10967	10514.2	8932.78	8258.19	11807.9	10595.4	9877.22	12244.4	10554.5	9398.41	8339.29	9113.59	6730.38	8689.31		[M+Na]+ 158.065 [2M+3H]3+ 270.074	10
1008	M943T13_2	942.967	942.959	942.968	13.2465	13.2131	13.2835	5	3	0	2	0.070232	0.146533	2991.04	1043.78	2722.73	692.843	973.602	1890.11	1228		3214.86	3502.62	3072.39	3378.95	1786.38	0	1499.66	1667.75	0	2051.5	1726.51	0	3997.24	4742.54	3147.36	[449][M+1]2+		172
1009	M527T12_2	527.191	527.188	527.196	11.6548	11.4145	11.6666	6	1	3	2	0.0702503	0.14656	812.005	3402.6	3930.67	344.688	1949.32	2931.05	1240		678.565	292.25	857.686	1134.01	1097.51	5873.28	2584.02	4956.24	2460.31	1139.14	825.299	3448.87	8704.97	4040.71	2633.51			34
1010	M278T14	277.658	277.656	277.66	14.3518	14.2236	14.464	5	2	3	0	0.0703758	0.146744	744.487	858.221	549.68	145.124	257.152	149.081	309		844.675	799.533	509.937	703.469	864.82	1137.97	1062.81	799.799	486.717	803.803	424.965	570.702	694.852	688.581	369.3			52
1011	M135T2	135.062	135.06	135.066	1.923	1.92065	1.9518	15	5	5	5	0.0711876	0.147929	55251.6	60904.8	59327.2	1846.38	4120.29	4249.91	11259		55628.5	56685.1	55769	56144.6	52030.7	67781.6	60639.9	56719	59896.2	59487.5	62547.2	59708.7	63692.9	57681.7	53005.4	[2][M]+	[M+H-H20]+ 152.065	14
1012	M300T13_1	300.154	300.15	300.16	13.3298	12.9806	13.5969	24	5	2	2	0.0713942	0.14823	28894.8	7775.84	13870.2	21819.7	6500.73	4020.49	1933		9656.04	63016.8	17729.2	16118.6	37953.5	2431.68	16024.2	9974.97	0	10448.3	20118.4	8875.09	13663.5	13541.8	13152.3			179
1013	M813T12_2	813.377	813.375	813.386	12.01	11.9387	12.0295	8	4	1	3	0.0715578	0.148467	2305.67	1893.97	4294.8	1011.32	1360.27	2142.97	936		1539.28	2690.24	1947.62	3890.92	1460.3	3887.44	2694.82	1247.83	644.949	994.809	2196	5958.04	6612.14	4778.21	1929.61		[M+Na]+ 790.386	40
1014	M353T14	353.115	353.107	353.117	13.829	13.8134	13.8987	4	0	3	1	0.0718388	0.148875	1649.4	1862.58	1470.61	188.833	260.634	266.708	613		1801.21	1422.07	1771.09	1787.62	1465.03	2282.28	1577.47	1890.51	1769.19	1793.43	1715.14	1479.69	1733.39	1106.88	1317.96		[M+2H-C2H4]2+ 732.252 [M+2H-CO2]2+ 748.221	10
1015	M156T17_2	155.973	155.97	155.975	17.1662	17.0552	17.4693	9	1	5	3	0.0719709	0.149066	2493.16	4125.26	2788.9	1140.94	1392.93	438.192	1029		1623.56	2043.04	1514.3	3073.16	4211.76	5038.19	3375.7	6112.89	3275.27	2824.26	2558.04	3366.45	2903.9	2919.55	2196.54			35
1016	M424T12_4	424.482	424.478	424.489	12.2144	12.2004	12.2387	6	1	1	4	0.0722113	0.149413	638.452	1048.37	893.906	305.097	107.576	300.469	311		353.504	780.65	1076.41	357.545	624.153	1183.69	896.717	1011.95	1108.39	1041.12	744.595	679.566	611.489	1264	1169.88			36
1017	M792T13_2	792.378	792.376	792.38	12.8967	12.8681	12.9028	3	3	0	0	0.0724713	0.149788	3092.69	4857.16	4179.99	971.113	627.726	1507.62	1011		2104.68	4711.36	2803.1	3052.44	2791.86	4512.06	5901.98	4986.05	4390.44	4495.26	2989.16	4027.52	6192.58	5144.54	2546.13	[359][M]2+		92
1018	M172T19	172.129	172.124	172.135	19.3846	19.1558	19.5982	5	0	1	3	0.0725576	0.149912	709.605	839.826	1069.53	137.928	202.949	301.965	318		590.939	771.642	773.685	541.514	870.245	932.385	1051.84	818.691	510.197	886.019	1478.6	743.691	802.642	1200.9	1121.8			376
1019	M525T17	525.323	525.319	525.334	17.4348	17.3512	17.6998	13	5	3	4	0.0725737	0.149935	12143	3595.66	8158.45	8395.01	2234.47	2815.46	2018		17008.6	4454.96	4840.63	10330	24080.9	4762.47	2215.85	1846.56	6997.65	2155.79	6392.47	9337	4522.95	11861.5	8678.35			22
1020	M393T10	393.068	393.065	393.073	9.52672	9.51007	9.52677	3	3	0	0	0.072621	0.150003	2398.25	902.529	1808.82	1218.15	842.938	628.004	862		707.465	2787.99	3985.41	1828.07	2682.3	147.921	1289.92	0	2038.39	1036.41	1400.19	1384.82	1773.8	2895.78	1589.53		[M+H-C2H4]+ 420.098	3
1021	M147T15	146.977	146.975	146.982	15.1646	14.965	15.2221	4	0	3	1	0.0737339	0.151631	2788.31	3635.05	3071.82	571.004	501.262	525.315	962		3658.67	2360.77	2955.14	2757.52	2209.45	3738.73	3256.71	4451.07	3225.21	3503.5	3113.85	2373.9	3627.8	3509.62	2733.92			43
1022	M451T12_2	451.203	451.194	451.204	12.1949	12.1736	12.1998	3	0	0	3	0.0737931	0.151717	1272.61	1730.27	1906.76	126.133	384.994	572.818	649		1278.24	1117.56	1176.27	1388.8	1402.17	2171.73	1940.42	1262.64	1881.41	1395.14	1459.13	1957.96	2696.8	2161.55	1258.37		[M+H]+ 450.197 [M+2H-C2H4]2+ 928.438	36
1023	M167T8	166.551	166.547	166.555	8.2083	8.1542	8.4604	11	2	3	2	0.0740306	0.152062	1727.91	2501.18	3555.04	868.807	928.202	1501.56	1140		1077.68	3191.19	1793.31	1469.28	1108.11	3900.52	1919.64	1450.45	2714.47	2520.85	1884.78	2783.43	5360.76	4914.88	2831.33			238
1024	M360T2	360.141	360.137	360.146	2.05073	2.00332	2.1695	9	2	5	2	0.0741994	0.152307	1475.44	2122.03	1099.84	451.267	730.82	702.765	607		813.365	1770.55	1310.28	1986.74	1496.25	2920.55	1551.27	1482.3	2910.62	1745.4	1280.21	1224.09	1945.62	0	1049.31			263
1025	M243T17_2	243.162	243.157	243.166	16.8763	16.8318	17.0402	6	3	0	2	0.0743168	0.152477	3047.32	3653.79	2704.76	521.769	680.139	574.492	1000		2388.39	3733.11	2688.69	3233.37	3193.06	3663.63	3492.6	4587.2	3831.62	2693.89	3006	2328.86	1904.72	3323.09	2961.12		[M+Na]+ 220.171	138
1026	M775T12	774.83	774.829	774.844	12.4103	12.357	12.506	3	0	3	0	0.0749401	0.153378	359.396	1392.59	693.937	261.197	855.069	697.91	577		291.852	518.388	690.844	0	295.894	2636.34	261.89	1128.13	1562.56	1374.04	0	852.571	1628.35	0	988.766		[M+H-COCH2]+ 815.848	115
1027	M954T14_2	954.445	954.443	954.451	13.5634	13.4966	13.645	4	3	1	0	0.0753278	0.153936	1847.27	3592.34	3608.6	478.341	1329.4	1660.83	1102		1660.33	2459.76	1633.36	1274.02	2208.91	5613.49	2477.23	4215.31	3130.87	2524.8	2162.68	3124.39	6482.96	3120.75	3152.2			216
1028	M363T8	363.155	363.149	363.16	8.07292	7.89915	8.22087	11	3	4	3	0.0756437	0.15439	2524.14	1013.21	2153.6	777.414	840.523	1253.94	753		3764.34	2017.76	1771.52	2365.69	2701.4	0	2292.72	1228.02	760.633	784.653	3892.54	1303.04	2698.36	2217.59	656.502			196
1029	M577T14	577.332	577.328	577.339	13.6713	13.6525	13.68	4	3	1	0	0.0757084	0.154483	1364.95	1645.95	1190.09	333.844	247.587	270.688	404		1446.08	1848.48	1353.67	1249.75	926.741	1993.47	1613.38	1774.32	1358.6	1490	1220.33	1156.28	1127.51	845.712	1600.6			273
1030	M361T14_1	360.704	360.698	360.707	13.8459	13.8135	14.2256	14	4	5	4	0.0757192	0.154498	13163.5	23756.9	20773.7	11033.4	2828.68	3010.81	3627		20763.9	21353.4	21530.3	1482.18	687.55	20336.5	25514.9	21109.9	25232.6	26590.9	19286.3	19887.6	20614.4	25915	18165.2	[97][M]+	[M+Na]+ 337.721	10
1031	M582T13_2	582.241	582.237	582.246	13.1181	13.095	13.1634	6	0	3	3	0.0764451	0.155535	524.903	1990.99	1510.9	368.272	221.556	1557.55	960		307.043	624.499	0	883.636	809.338	1775.77	2237.86	1760.87	1999.6	2180.87	790.632	1600.6	4098.41	0	1064.84	[232][M+1]3+		132
1032	M497T17	497.322	497.319	497.324	17.3676	17.331	17.3854	4	3	0	1	0.0764682	0.155568	82406.1	75327	82311	6823.7	2990.34	4640.11	4259		73454.1	82760.6	91712.3	78959	85144.5	72484.7	77927.2	72369.8	75046.9	78806.3	85491.2	79877.8	80166.6	88689.2	77330.2		[3M+3K-H]2+ 292.93	6
1033	M310T14	310.195	310.192	310.201	13.8384	13.7968	13.8783	4	0	1	3	0.0764801	0.155585	2761.35	2580.15	2075.85	384.2	484.212	455.711	744		3208.6	2325.86	2804.66	2419.69	3047.95	2188.83	2173.17	3126.25	3086.41	2326.07	1680.41	1628.39	2745.28	2236.49	2088.67			10
1034	M765T12_1	764.851	764.848	764.858	12.4974	12.4673	12.7508	5	4	0	0	0.076531	0.155658	4422.23	0	1743.43	2828.67	0	3898.42	1603		5083.44	0	4821.75	7864.04	4341.9	0	0	0	0	0	0	0	0	8717.14	0		[M+Na]+ 741.853	126
1035	M436T12	436.359	436.354	436.363	12.3958	12.3675	12.4177	5	3	0	2	0.0767725	0.156001	3663.62	1095.13	2211.8	1878.84	1170.63	1692.95	1377		2602	6836.55	3892.24	2754.06	2233.23	831.161	2350.23	0	0	2294.28	1300.58	0	2211.84	3115.5	4431.1			115
1036	M539T10_2	539.261	539.258	539.267	9.71207	9.5969	9.74358	9	4	2	3	0.0775	0.157033	4506.71	3626.66	6253.14	662.255	1681.68	2267.06	1913		4267.1	5642.93	4231.81	3934.06	4457.64	2580.27	5622.92	4892.28	3562.06	1475.77	2954.98	6133.9	8761.25	7924.76	5490.8			59
1037	M421T11	421.162	421.155	421.167	10.8283	10.7926	10.9173	9	3	4	2	0.0775626	0.157121	2922.18	1484.31	3377.83	1451.75	1009.45	1212.24	932		2115.51	4645.98	4320.53	1471.18	2057.69	3192.73	1305.04	1397.54	566.453	959.767	1858.01	3379.9	3421.42	5228.42	3001.4			73
1038	M323T11	323.12	323.115	323.124	10.848	10.7273	10.9005	15	5	5	4	0.0785796	0.158552	17484.7	16946.6	28642.4	1410.97	6088.91	12937	4806		16670.5	17740.3	15611.3	19320.4	18080.9	18874.9	24156.3	20470.4	10731.2	10500.4	11099.9	36394.9	42245.2	34129.5	19342.8			96
1039	M341T11	341.107	341.101	341.112	10.542	10.4616	10.5629	12	4	5	3	0.0791815	0.159393	4822.37	4267.08	7918.29	1471.81	2313.99	3297.77	1656		3237.7	5922.18	5236.19	6402.28	3313.48	7429.94	6037.36	2324.32	2904.49	2639.31	3288	10064.7	11942.2	7343.84	6952.68			71
1040	M854T13_1	853.866	853.861	853.871	12.6626	12.5891	12.695	5	3	1	1	0.0792469	0.159485	1457.72	1027.27	2736.25	531.252	1186.2	1437.76	808		1559.56	1684.35	1145.09	2145.98	753.627	255.363	2617.29	287.133	0	1976.57	1398.56	2458.82	5195.15	2307.85	2320.86			150
1041	M482T9_2	482.071	482.067	482.08	9.30802	9.26728	9.35995	11	5	2	4	0.0795413	0.159895	4352.21	2497.69	2636.59	952.357	1417.35	1471.8	1009		5507.28	5204.55	3705.24	3337.86	4006.11	1883.6	3522.17	357.832	3879.31	2845.53	3369.95	1566.34	4647.22	2676.72	922.738			157
1042	M302T17	301.913	301.91	301.923	17.1031	16.9562	17.3081	8	2	2	4	0.0798846	0.160371	4355.2	3557.12	9681.31	2000.68	2444.08	6552.27	1330		1193.19	5302.97	3650.13	5392.95	6236.77	1330.89	5024.51	653.653	6296.14	4480.43	3315.84	20408.1	9800.05	9187.34	5695.27			114
1043	M970T13_2	969.934	969.927	969.942	12.9571	12.9228	13.0859	6	1	0	4	0.0799711	0.160491	2016.98	5416.09	3724.98	1729.07	959.545	3143.82	1328		2020.19	4709.14	1223.53	0	2132.04	6928.83	5044.84	5426.85	5384.35	4295.56	2310.02	5139.11	8300.46	0	2875.3	[467][M+1]2+		127
1044	M319T14_2	319.137	319.131	319.14	13.845	13.8286	13.8804	11	5	2	4	0.0801879	0.160792	11965.9	15928.3	13376.4	3678.88	1675.68	1716.38	3342		15898.4	12090.1	15297.2	8637.4	7906.32	16014.2	18260.6	13523.2	15918.1	15925.2	13909.4	12442.3	16160.2	12324.8	12045.4			10
1045	M389T11	389.158	389.151	389.164	10.7983	10.704	10.8165	16	5	5	4	0.0802388	0.160862	8294.8	13636.8	15927.8	2581.61	3783.48	7238.98	3815		5376.3	8018.87	9049.23	12209.2	6820.45	18948.4	14662.4	14622.7	9651.04	10299.7	8875.39	17585.6	26793	16664.6	9720.55	[121][M]2+	[M+H+K]2+ 738.355	73
1046	M832T13	831.836	831.83	831.844	12.6983	12.6946	12.7293	5	1	3	1	0.0803493	0.161015	1782.96	4736.49	3098.05	1898.8	1266.54	2295.78	1294		3834.37	3856.37	305.521	796.346	122.182	5317.46	5835.86	5259.2	4676.73	2593.22	1409.42	3889.72	5210.34	0	4980.75		[M+2Na-H]+ 786.876	154
1047	M301T13_2	301.142	301.139	301.149	12.6037	12.4053	12.6104	3	0	3	0	0.0803762	0.161052	948.292	2476.89	1774.14	694.192	928.86	1207.4	505		1519.91	1467.28	1336.55	0	417.719	3032.36	1190.92	2463.76	3627.22	2070.17	3237.31	2434.01	1752.14	0	1447.22	[63][M+1]+		68
1048	M551T14_2	551.333	551.33	551.336	14.2242	14.1134	14.3306	4	0	3	1	0.0811497	0.162118	2746.62	9482.78	4756.91	2035.78	6479.52	3374.43	1787		4290.53	5465.47	2029.29	1007.27	940.543	15597.6	2044.79	6742.64	16966.9	6062.01	8028.58	7114.4	2549.23	0	6092.36			155
1049	M342T14_1	341.627	341.624	341.635	14.1804	13.9302	14.3855	4	1	3	0	0.0812725	0.162287	1114.25	1016.76	599.512	515.927	261.874	158.333	343		389.758	1672.43	1508.52	847.246	1153.3	1014.85	664.531	1383.18	921.46	1099.79	621.509	712.041	786.311	421.339	456.362			155
1050	M408T17	407.895	407.886	407.898	16.9571	16.8193	16.966	4	1	3	0	0.0812866	0.162306	514.565	760.293	524.01	162.736	221.768	132.812	292		572.114	689.459	261.005	586.429	463.815	464.821	830.711	734.482	1075.9	695.556	659.928	421.722	347.565	583.4	607.435		[M+H-CH2]+ 420.906	17
1051	M494T13_2	494.208	494.206	494.215	12.6478	12.5938	12.6725	7	1	4	2	0.0813683	0.162418	1995.26	2838.74	3722.19	912.414	900.114	1395.89	1241		1129.15	3341.78	2456.82	1758.82	1289.72	2919.33	2543.14	2894.1	4169.79	1667.33	1836.57	3824.47	4907.29	5171.23	2871.38			68
1052	M822T14_1	821.945	821.938	821.95	13.8575	13.8298	13.882	4	1	3	0	0.0819745	0.163248	535.785	1358.44	83.0313	949.253	1051.98	113.699	569		2220.48	274.164	184.284	0	0	1676.44	2087.08	0	2489.18	539.487	206.314	0	208.842	0	0	[380][M+1]2+		10
1053	M691T11_1	691.263	691.259	691.271	10.8907	10.8583	10.9329	6	2	1	3	0.0827222	0.164265	1237.63	1215.88	2073.49	334.693	817.037	617.469	561		1129.93	1300.93	1382.53	1638.17	736.589	1512.2	2111.85	1615.61	0	839.731	1542.46	2360.36	2532.11	2647.24	1285.28	[294][M+2]+		27
1054	M218T14	218.088	218.084	218.095	13.8466	13.8135	14.2138	18	5	5	5	0.0827636	0.164322	38008	43192	38621.1	4370.08	3127.49	3175.8	6824		42795.5	39270.4	41102.9	32943.7	33927.4	39233.6	45875.7	40966.5	46550.8	43333.4	41125.9	38391.5	42318.2	36755.7	34514.1	[30][M]2+		10
1055	M962T12_3	962.454	962.45	962.461	11.541	11.4697	11.5652	9	3	2	3	0.0828581	0.16445	11732.4	6904.26	18353.7	4504.75	7955.96	8771.95	3431		9181.14	18946.8	8276.62	13358.6	8899.07	0	6280.2	19283.5	0	8957.57	7693.75	21351.3	30205.7	20497	12020.8		[M+Na]+ 939.464	75
1056	M653T11	653.317	653.313	653.321	10.8795	10.8018	10.8983	7	1	1	4	0.0830919	0.164767	2414.31	2739.88	3797.92	625.965	1183.84	867.669	875		1931.57	3223.3	1800.53	2919.85	2196.3	4055.42	3703.07	1583.85	2878.84	1478.23	2822.47	4659.88	4751.15	3544.88	3211.21	[274][M+2]+		27
1057	M203T2	203.047	203.044	203.052	1.93733	1.82497	1.98098	16	5	5	4	0.0833668	0.165138	15686.9	10722.3	7830.44	884.345	4374.48	7551.73	2512		16812.2	14628	15249.2	16362.6	15382.5	12196.8	7728.53	4953.4	12697.7	16035	5484.93	7000.83	20406	0	6260.47		[3M+H+K]2+ 122.052	14
1058	M737T13_3	737.348	737.342	737.349	12.9898	12.8794	13.0205	3	0	0	3	0.0836072	0.165463	589.439	2225.3	2996.8	657.462	923.325	2467.78	1029		461.774	1697.36	218.762	0	569.3	3619.89	1558	2253.53	2453.24	1241.84	948.758	2134.69	7008.84	3611.71	1279.98			230
1059	M526T17_3	525.805	525.8	525.807	16.6247	16.5657	16.7159	3	3	0	0	0.0842044	0.166266	15482.8	6352.06	9678.23	9898.28	2347.83	1046.15	1921		8012.47	32579.4	9974.54	11844.8	15002.7	4458.18	4457.73	10120	5780.72	6943.65	8904.09	8358.34	10419.7	9819.79	10889.2			180
1060	M203T9	203.029	203.027	203.031	8.92628	8.82632	8.92835	3	3	0	0	0.0844846	0.166642	3003.66	3841.22	4318.96	713.134	1117.66	645.653	976		3041.53	2573.2	2309.85	2923.95	4169.76	4429.14	3966.78	2073.73	5059.51	3676.95	3453.21	4355.36	5086.84	4752.86	3946.53			97
1061	M324T17	323.882	323.877	323.89	17.2496	17.0725	17.4496	15	4	2	3	0.0846718	0.166892	4846.74	10387.5	7132.24	3139.9	5053.12	1638.08	1576		4246.83	8701.09	3171.5	881.705	7232.56	7040.38	19077.7	6802.66	8795.24	10221.6	4607.95	7851.26	6774.92	7383.45	9043.62			46
1062	M244T16	244.149	244.145	244.153	16.307	16.2321	16.3484	4	1	3	0	0.0847975	0.16706	1384.67	975.099	1311.87	335.165	145.922	317.822	417		1525.29	1324.79	1861.45	1252.99	958.844	765.677	995.329	1135.91	903.722	1074.86	1116.21	1723.55	1010.53	1580.18	1128.88			8
1063	M545T12_3	545.245	545.241	545.254	11.9126	11.903	11.933	7	1	3	3	0.0849958	0.167325	889.362	5376.09	4455.48	1988.67	1620.56	4588.04	1956		0	4446.81	0	0	0	6651.35	2662.4	6595.94	5449.24	5521.51	360.138	6915.18	10890.5	0	4111.59			38
1064	M132T16_2	132.111	132.102	132.115	15.665	15.563	15.8404	6	0	3	2	0.0851366	0.167513	1003.78	972.979	1221.53	52.389	162.192	247.674	366		1044.41	980.784	1025.06	1045.91	922.718	687.55	1049.72	995.995	1072.86	1058.77	874.699	1327.06	1514.32	1079.83	1311.74			171
1065	M323T17_2	323.174	323.165	323.178	16.9094	16.6987	17.016	4	3	0	0	0.0852594	0.167676	1068.15	928.837	574.306	273.384	336.656	362.481	386		1233.56	1176.71	1187.19	1161.85	581.465	1178.39	1218.98	382.251	868.596	995.97	891.27	728.796	443.909	807.554	0		[M+Na+HCOOH]+ 254.175 [M+K]+ 284.217	17
1066	M390T11_2	389.663	389.66	389.673	10.8108	10.7897	10.8278	6	2	1	3	0.0853223	0.16776	2609.98	1791.97	4888.23	1440.55	1138.6	3052.69	1348		1605.07	5130.12	2445.79	1927.54	1941.39	2896.32	2700.7	252.348	981.776	2128.71	1953.09	4896.28	9824.18	4951.33	2816.26		[M+H+K]2+ 739.365	73
1067	M255T17	254.934	254.93	254.938	16.9533	16.948	17.0661	6	2	1	3	0.0853381	0.167781	2013.3	2646.23	1851.95	361.049	642.523	570.717	621		1867.6	2210.84	1865.25	1595.24	2527.58	1749.87	2701.25	3293.48	3194.44	2292.12	2650.21	1759.54	1416.89	2180.89	1252.25		[M+H-C2H4]+ 281.947	17
1068	M757T12_2	757.324	757.322	757.325	12.2846	12.2753	12.2977	3	3	0	0	0.0855954	0.168123	1875.03	2639.96	3434.05	879.528	994.64	1112.46	1207		1152.92	3034.43	1588.27	2553.13	1046.42	3295.85	3580.14	2935.26	2313.66	1074.89	2257.03	4140.06	4894.98	2468.9	3409.29			72
1069	M117T2	117.053	117.051	117.057	1.92257	1.92065	2.08745	16	5	5	5	0.0860636	0.168744	23721.5	26822.5	23508.5	2969.46	2526.32	1354.08	5479		26414.6	24778.8	19426.9	26031.8	21955.4	29454.5	23667.3	29318.4	25350.8	26321.4	21361.2	24323.9	23109.5	24821.8	23926.1		[M+K]+ 78.0921 [M+Na]+ 94.066 [M+H]+ 116.047 [M+H-CO]+ 144.041	14
1070	M929T12_3	929.463	929.457	929.469	12.162	12.1181	12.1666	8	4	0	4	0.0860677	0.168749	21821.9	11555.2	34283.9	8110.13	12822	20278.2	8563		17245.1	34273.7	17609.9	25587.3	14393.4	625.602	25642.1	24999.1	0	6509.3	12414.5	33566.4	66510.4	35829.1	23099.2		[M+Na]+ 906.467	64
1071	M526T17_4	526.32	526.317	526.328	17.433	17.3662	17.6329	9	4	2	1	0.0865617	0.169402	3895.9	2726.7	3276.22	607.613	183.192	1138.46	944		4207.74	4766.18	3814.86	3276.86	3413.84	2490.56	2694.06	2679.29	2772.57	2996.99	3063.86	4274.73	2126.19	4631.5	2284.83			22
1072	M659T8	659.325	659.321	659.329	7.97555	7.9548	7.99533	5	0	3	2	0.086628	0.169489	693.024	1129.28	631.531	238.42	371.093	413.784	373		515.891	1027.86	854.334	592.618	474.423	1175.35	785.523	809.674	1175.37	1700.49	819.655	961.801	1003.05	129.978	243.176			356
1073	M174T10	174.07	174.065	174.078	9.57708	9.45745	9.75907	14	2	4	4	0.0869176	0.16987	3612.34	5057.78	6765.69	871.829	1514.21	3056.67	1990		2619.69	4930.28	3533.53	3864.22	3114	7339.42	4930.16	4896.91	5045.32	3077.07	2102.75	8328.4	9070.77	9107.28	5219.26			90
1074	M878T12	877.878	877.877	877.882	12.4053	12.3769	12.6626	7	1	4	2	0.0869952	0.169972	1573.81	1622.63	2286.74	340.162	551.098	608.34	641		1622.02	1296.04	1722.12	2037.55	1191.31	1269.01	1495.24	2541.03	1144.66	1663.19	1734.07	2165.89	3307.48	2283.55	1942.73			115
1075	M401T12_2	401.209	401.202	401.213	11.9345	11.9133	11.962	8	3	3	2	0.0871274	0.170146	4592.38	6487.54	6996.48	1128.33	1253.84	2269.3	2475		4067.71	4426.69	4840.85	6334.9	3291.74	8007.85	5276.39	7665.56	5835.2	5652.71	4860.25	7784.52	10498	6566.14	5273.51		[M+H]+ 400.206	38
1076	M813T13_2	813.355	813.353	813.356	12.6971	12.6506	12.7627	3	3	0	0	0.087335	0.170418	1671.33	78.0712	1566.08	449.476	174.572	1930.53	853		1494.44	1384.11	2465.85	1571.26	1441	0	390.356	0	0	0	609.314	0	4213.64	3007.46	0		[M+K]+ 774.396 [M+Na]+ 790.37 [M+H]+ 812.351	154
1077	M545T11_2	545.252	545.248	545.26	10.9124	10.8224	10.9197	10	5	2	3	0.087581	0.17074	8800.9	4003.45	10486.7	2631.73	4480.52	5431.92	3168		7136.34	12745.6	7042.25	10292.9	6787.43	0	9849.05	7506.75	0	2661.43	5147.21	10115.2	18647.9	12405.3	6117.72			140
1078	M185T17	185.017	185.015	185.021	16.905	16.6575	17.1454	9	4	1	1	0.0876029	0.170769	25451.8	38403.8	31118.9	8720.7	6016.47	9915.1	3935		29168.9	29393.4	15406.2	17396.2	35894.2	47328.4	33267	40473	38418.3	32532.3	36394.2	33013.1	13796.8	33933.3	38456.9		[M+K]+ 146.058 [M+H]+ 184.007	17
1079	M667T14	667.332	667.328	667.336	13.9627	13.9135	14.0521	4	0	1	3	0.0876753	0.170864	356.162	580.796	835.06	350.079	337.413	224.615	339		891.935	535.428	132.477	98.5897	122.379	363.626	958.766	874.822	547.654	159.113	878.592	1051.84	998.798	488.5	757.568			53
1080	M642T12_2	641.773	641.766	641.775	12.3695	12.2623	12.4014	5	4	0	1	0.0877029	0.1709	2566.47	2821.26	5242.55	1109.64	886.29	2980.8	2041		2176.81	1072.07	3587.86	3747.72	2247.87	1637.22	4094.88	2716.8	2597.46	3059.93	1382.21	5193.55	9757.42	5125.06	4754.5	[270][M]2+		67
1081	M514T11	514.262	514.257	514.269	10.9806	10.9782	11.0344	7	2	2	3	0.0882169	0.17157	2758.85	2200.91	4801.76	907.571	1621.52	2438.03	1811		2001.19	4078.49	2283.9	3327.66	2103.02	4831.93	2291.91	2142.41	734.587	1003.71	2242.76	3735.99	8320.27	6216.14	3493.62			63
1082	M617T11_2	617.22	617.216	617.224	10.5001	10.4108	10.5122	3	3	0	0	0.0883528	0.171747	2340.95	2759.93	4042.62	602.365	1097.22	1541.51	1193		1756.46	3017.26	2447.56	2799.1	1684.38	4337.47	3075.8	1620.98	2950.73	1814.65	2059.1	4696.24	6147.35	4109.86	3200.56			81
1083	M264T14	264.013	264.007	264.017	13.8447	13.7968	13.8723	14	5	5	4	0.088453	0.171877	6655.97	7809.66	5808.95	1033.32	1375.75	1449.58	1597		8251.41	6039.53	5524.68	6896.64	6567.59	6021.41	7642.64	9855.88	8041.57	7486.8	6691.35	3808.72	5174.43	5766.57	7603.7			10
1084	M796T12_2	796.337	796.332	796.345	12.4556	12.4151	12.7293	7	2	3	1	0.0885585	0.172014	1343.5	3714.12	2604.01	1113.39	1478.86	1907.42	969		2236.92	1875.25	285.509	2319.84	0	3602.88	3310.53	6202.51	3192.79	2261.88	2029.86	3317.31	5232.14	0	2440.74			41
1085	M136T2	136.067	136.064	136.07	1.93728	1.92065	1.9381	11	4	4	3	0.0890979	0.172713	2725.64	3189.27	3166.2	214.419	277.686	469.851	857		3070.39	2733.82	2709.11	2621.24	2493.66	3048.03	3108.72	3409.07	3532.09	2848.44	2383.9	3178.54	3635.83	3265.22	3367.52	[2][M+1]+		14
1086	M381T17	380.89	380.886	380.899	16.966	16.8824	16.9815	10	3	4	3	0.08919	0.172833	4476.73	6783.74	6784.93	1381.17	1749.42	1994.37	1083		2329.33	4626.36	4088.71	5659.14	5680.13	6599.18	4348.55	9271.55	7049.41	6649.98	4588.67	6118.61	6389.47	6804.81	10023.1			17
1087	M344T11_1	344.286	344.282	344.289	11.3239	11.301	11.3671	4	0	3	1	0.0892766	0.172945	1776.89	1273.74	1575.13	263.826	382.004	328.257	428		1709.47	1844.32	1375	1861.49	2094.15	1791.79	939.751	1554.69	949.759	1132.73	1759	1764.93	1040.04	1480.01	1831.66			44
1088	M217T17	216.962	216.958	216.967	16.916	16.8683	16.9993	6	1	2	3	0.0895525	0.173301	3213.74	4334.47	3200.63	994.924	836.867	670.196	810		3119.6	3323.85	4738.11	2906.43	1980.71	3499.33	4479.63	3768.45	5660.22	4264.74	2184.75	3538.55	3449.03	3913.65	2917.19		[M+Na]+ 193.968	17
1089	M907T12_5	907.474	907.469	907.479	12.1469	12.0148	12.1789	8	3	1	3	0.0897017	0.173493	4931.81	6690.14	8678.31	1119.99	1529.26	3763.65	1682		4081.57	4130.75	5517.66	6635.45	4293.63	6965.21	6921.66	8792.89	6221.93	4549	4197.36	9483.8	13733.8	10158.8	5817.76			51
1090	M205T22_1	204.963	204.961	204.969	21.8872	21.7198	22.0201	14	4	1	1	0.0899929	0.173867	13840.7	10180.2	10851.7	2648.34	1935.34	2909.52	2073		13820	15193	13111.8	9967.76	17111	9505.21	11388.7	8697.19	8372.9	12937.1	8301.1	9437.63	8960.89	15302.1	12256.9			169
1091	M124T17	123.956	123.952	123.963	17.2573	16.9994	17.5381	10	4	3	1	0.0901139	0.174023	10005.4	16996	14662.3	3717.15	6429.83	3001.65	1682		9894.42	7132.46	7138.55	9639.26	16222.3	16757.5	27515.5	14087.9	16393	10225.9	16155.1	17048.8	14492.7	16063.5	9551.16			46
1092	M478T12_1	477.683	477.674	477.686	11.5919	11.5481	11.6157	5	1	3	1	0.0903802	0.174372	4265.94	3820.54	6629.99	1560.57	806.808	2912.29	1264		3695.9	6318.91	2597.95	5454.52	3262.44	4398.77	4094.63	3987.41	4218.45	2403.46	3155.6	8743.49	9977.02	7088.19	4185.65			187
1093	M765T13_3	765.324	765.315	765.325	12.7482	12.7105	12.7552	5	1	4	0	0.0913426	0.175628	3126.18	4464.11	2041.12	1477.5	1551.34	1709.98	1002		4589.37	4115.2	3846	1718.96	1361.38	5250.66	3911.93	6751.71	2822.47	3583.76	2170.65	2029.26	4685.58	0	1320.12		[M+H-C2H4]+ 792.363	13
1094	M308T3	308.09	308.086	308.094	2.65943	2.61377	2.73822	4	0	0	4	0.0914114	0.175717	689.291	488.038	1691.31	946.969	471.039	1000.54	665		265.309	96.0768	432.233	2369.83	283.013	171.592	261.338	27.3467	1089.7	890.216	1095.09	2244.92	303.325	2849.63	1963.61			267
1095	M414T11_2	414.256	414.249	414.259	10.978	10.9637	11.1994	5	0	4	1	0.091846	0.176282	2493.85	1486.82	2031.85	730.667	746.37	456.939	504		2314.86	2219.9	1581.64	2812.75	3540.08	1901.63	1171.17	2593.3	831.665	936.33	2107.81	2578.87	2133.1	2028.68	1310.8			16
1096	M590T12_4	590.279	590.275	590.284	12.4697	12.4269	12.4958	8	3	2	3	0.0921685	0.176699	4117.96	4806.57	6737.16	611.926	1356.84	2689.13	1670		3624.82	3651.43	4801.84	4771.25	3740.47	5902.9	5945.29	5468.42	3017.96	3698.28	4323.02	6230.6	11062.8	7288.17	4781.19	[237][M]2+		41
1097	M581T14	581.291	581.286	581.298	13.8468	13.8135	13.8682	11	3	4	4	0.0927934	0.177506	6227.75	7954.79	7955.28	832.577	1358.38	1604.73	1519		6779.84	6121.89	6491.04	6906.37	4839.63	6013.26	7646.37	8833.06	9590.37	7690.92	6378.21	7369.73	10656.1	7561.33	7811	[229][M+2]+		10
1098	M321T7	321.139	321.136	321.143	7.36487	7.29985	7.49758	5	0	3	2	0.0930548	0.177842	336.605	737.701	1164.27	220.146	373.699	833.068	539		84.7856	527.422	586.87	324.104	159.846	755.661	892.386	90.7768	933.778	1015.9	901.654	1804.55	2178.55	81.2783	855.328			319
1099	M413T14_1	412.728	412.717	412.729	13.8465	13.7801	13.8682	7	1	3	3	0.0932559	0.1781	4007.72	2712.41	3406.99	1310.15	300.947	599.128	811		5068.55	2582.84	2725.18	5426.75	4235.28	2502.09	3045.84	2733.28	2327.32	2953.53	2905.26	3415.07	4109.36	3880.94	2724.3	[132][M]2+		10
1100	M275T17_1	274.9	274.895	274.904	17.1524	17.0206	17.1829	9	2	4	2	0.0932785	0.178129	13907.8	19818.5	14758.5	4199.41	3109.73	5033.48	1786		8457.24	11463.6	18590	13542.3	17485.6	19082.9	16911.5	20484.7	24829.3	17784.2	15191.7	18617.5	6270.18	18501	15212.3		[M+H-CO]+ 301.889	35
1101	M825T13_2	825.358	825.35	825.363	12.7021	12.6946	12.7308	8	3	2	3	0.0941675	0.179266	5406.73	3148.78	9332.56	1386.73	3073.58	6273.43	2496		6362.95	6046.03	6277.02	5307.72	3039.91	771.269	7476.11	2570.22	0	4926.31	3543.03	7753.89	20031.8	8501.06	6833	[383][M]2+		154
1102	M821T13	820.866	820.86	820.871	12.9717	12.8975	13.1619	5	1	3	1	0.0943908	0.179551	2009.79	1381.2	2391.25	498.056	591.876	866.557	606		2173.17	2397.88	1433.25	2513.34	1531.29	815.652	1461.25	2328.15	1340	960.96	1620.86	3346.18	3076.39	2526.83	1386.01			127
1103	M328T17	327.879	327.875	327.885	17.2426	17.1136	17.433	6	2	1	3	0.094817	0.180093	2379.36	3579.42	2314.48	1245.11	393.695	965.734	654		1656.38	2341.34	4052.01	813.65	3033.44	3130.28	3283.81	3628.85	3718.92	4135.27	2463.84	3371.99	1666.12	3038.6	1031.82			46
1104	M131T17_2	131.057	131.055	131.059	17.354	17.1495	17.3658	4	0	3	1	0.0948895	0.180185	18050.4	11573.1	14273.8	1335.44	5103.21	5217.93	3054		16562.4	18600.5	19526.8	16710.6	18851.7	6052.84	16064.7	17784.4	8112.1	9851.33	15594.5	17213.7	5012.01	17116.2	16432.4		[M+K]+ 92.0986 [M+Na]+ 108.071	6
1105	M826T13_2	825.86	825.853	825.867	12.699	12.6946	12.7276	7	3	1	3	0.0952027	0.180582	4766.54	2494.22	7473.89	1572.02	3164.89	4459.89	2044		3455.88	7207.76	3852.08	5479.45	3837.52	0	7871.29	429.713	1675.71	2494.39	2727.38	7671.97	14705.4	6873.71	5390.95	[383][M+1]2+		154
1106	M663T9	663.402	663.399	663.408	9.22533	9.13752	9.27412	6	1	3	2	0.0957461	0.181268	995.019	942.719	1418.07	71.6449	323.506	495.199	393		878.368	1005.8	1069.89	1029.52	991.514	1496.56	806.806	829.829	659.549	920.846	1157.22	717.574	1933.72	1809.64	1472.21		[M+H]+ 662.394	186
1107	M577T13_2	577.245	577.243	577.251	13.4803	13.4466	13.5132	3	0	3	0	0.0959238	0.181492	211.446	1179.83	466.713	168.693	1006.82	524.722	447		138.506	423.302	157.472	337.949	0	2266.01	1354.2	1990.74	0	288.198	426.692	151.325	1349.21	0	406.343			118
1108	M129T17	129.115	129.109	129.116	16.5327	16.3488	16.8325	6	3	1	2	0.0960874	0.181698	4233.78	5355.97	5304.13	441.102	1354.58	266.529	1356		4141.14	4544.54	3744.18	4814.81	3924.23	4035.23	3927.53	6870.94	5474.07	6472.07	5717.76	5271.09	5021.54	5372	5138.28			135
1109	M962T13_3	962.428	962.423	962.429	13.2318	13.2132	13.264	3	0	3	0	0.0960997	0.181714	1275.67	4315.46	3623.63	1267.12	1572.18	3035.16	1161		1335.48	2695.02	2347.84	0	0	5431.28	4901.51	5700.75	1873.5	3670.26	2745.81	3807.58	8389.42	0	3175.32	[460][M+1]+		120
1110	M547T12_1	546.737	546.733	546.744	12.1848	12.1604	12.2116	4	0	1	3	0.0962721	0.181931	328.339	2427.04	2711.29	315.553	1497.89	2555.91	1009		540.335	411.274	690.086	0	0	4732.26	2159.78	751.943	2844.55	1646.66	527.572	4873.33	5841.78	143.105	2170.69	[205][M+2]+		36
1111	M389T15	389.186	389.18	389.19	14.6141	14.5612	14.7142	5	3	2	0	0.0964592	0.182166	2445.18	1810	2595.01	445.608	716.842	445.624	448		2475.1	2126.59	3058.5	1920.22	2645.49	1868.94	2663.23	2285.73	856.713	1375.37	2119.26	2967.59	2217.48	3127.84	2542.86		[2M+2K-H]+ 156.126	87
1112	M300T14	300.153	300.151	300.155	14.3307	14.2305	14.4139	4	0	1	3	0.0965139	0.182234	18525.6	10382.5	19784.8	1894.95	7177.1	9031.54	1798		17561.6	19794.2	15669.9	20257.3	19344.9	3360.72	20207.6	10936.4	3495.19	13912.7	31888.5	18313.9	6747.5	19446.1	22528			112
1113	M359T12	359.231	359.225	359.236	12.3966	12.3831	12.5959	12	2	4	4	0.0968065	0.182601	8914.87	6570.91	6891.56	2357.28	1554.06	717.77	2225		7226.64	12154.1	10694.5	7541.31	6957.73	7111.3	7261.64	8036.25	3975.97	6469.39	7242.2	6527.07	5799.64	7470.12	7418.77		[M+Na]+ 336.241	115
1114	M227T9	227.17	227.166	227.175	8.89277	8.64423	9.17213	9	3	2	1	0.0968182	0.182616	1858.19	1243.25	1339.11	608.739	167.051	420.437	533		2498.61	1952.56	2357.02	1404.9	1077.86	1483.07	1098.42	1318.32	1238.99	1077.47	897.363	1096.05	1978.73	1507.85	1215.56			258
1115	M311T17	311.157	311.151	311.16	16.958	16.7629	17.0828	6	1	4	1	0.0969384	0.182766	8447.47	5640.58	6706.94	2538.89	1731.77	1054.29	1074		12949	7096.52	7818.67	6941.32	7431.9	8164.35	3289.63	5625.82	5770.11	5353.01	4869.17	6804.17	7305.88	7434.1	7121.4			17
1116	M584T14_2	584.445	584.444	584.448	14.2326	14.1137	14.315	5	1	0	3	0.0969674	0.182802	1392.54	2172.18	1746.93	527.93	446.919	568.274	476		2005.94	939.782	1379.4	807.646	1829.95	2447.24	2387.82	1419.08	2109.45	2497.28	2068.11	2006.77	2206.84	797.638	1655.29			11
1117	M641T9	641.362	641.358	641.366	9.18662	9.10448	9.22652	10	3	3	4	0.0970035	0.182847	5275.56	3392.67	3858.05	711.117	1902.1	967.464	880		5555.04	4573.66	5759.68	4465.06	6024.35	1612.3	4502.05	4728.29	1052.03	5068.67	4247.82	4706.31	2207.2	4240.51	3888.4	[269][M]+		266
1118	M293T17_1	292.912	292.903	292.916	17.1622	17.0552	17.483	12	2	3	3	0.0972291	0.183129	5095.95	4122.03	3368.53	1131.37	1231.87	1073.61	920		3383.9	5360.69	6034	4605.85	6095.3	4736.32	4669.08	2420.07	5476.47	3308.23	1907.52	2967.97	3364.8	4837.79	3764.56			35
1119	M186T17	185.975	185.973	185.977	17.2395	17.1112	17.3996	7	3	1	1	0.0973305	0.183256	18222	31692.1	23051.7	7739.18	12678.6	4976.21	2649		11187.4	30217.2	15321.2	21415.3	12968.7	29115.1	53812	22582.2	28671.7	24279.6	25909.8	26643.6	22400.6	14641.2	25663.1	[17][M]+		46
1120	M977T11_1	977.433	977.431	977.44	11.2312	11.1641	11.2497	4	0	4	0	0.098084	0.184219	2369.8	12780.7	9303.75	3264.74	5663.67	10290.3	4687		2778.38	7841.09	1229.53	0	0	20091.1	11898.8	16560	9640.03	5713.71	3304.33	15915.2	24126.4	0	3172.86	[472][M]+		39
1121	M901T13_1	900.909	900.901	900.912	12.9969	12.9779	13.2332	5	0	4	1	0.0981326	0.184281	4157.38	5849.15	3267.87	644.544	2487.11	1580.41	1119		4419.57	4815.21	3736.52	4563.01	3252.61	3221.58	6162.51	9704.31	4159.16	5998.19	2831.42	4699.54	3846.25	723.524	4238.62			94
1122	M417T14	417.267	417.26	417.273	13.8468	13.8135	13.9136	13	5	4	4	0.0985923	0.184866	10148.7	14145.3	13218.9	4397.2	1817.55	759.143	2385		14863.5	3068.19	9524.4	11399.1	11888.1	13971.9	13571.3	16378	11563.3	15241.8	13661.6	12290.2	13589.1	12534.3	14019.5	[137][M]+	[M+Na+NH3]+ 377.252	10
1123	M135T5	135.01	135.005	135.01	4.78863	4.69498	4.80982	3	0	0	3	0.0988831	0.185236	1835.25	1124.62	1330.05	406.206	267.235	688.559	605		1777.57	2414.81	1863.07	1269.76	1851.01	684.468	1239.57	1372.5	1078.79	1247.77	1165.6	918.734	990.792	1023.84	2551.27			312
1124	M194T10_1	193.553	193.547	193.554	9.54258	9.52683	9.56125	7	1	4	2	0.0992801	0.185739	1080.92	1480.99	1745.64	459.115	396.102	478.082	632		628.815	1062.64	645.488	1395	1672.67	1396.39	1179.94	2171.9	1382.43	1274.27	1927.69	1574.26	2470.47	1210.72	1545.07		[M+H+Na]2+ 363.107	3
1125	M257T10	257.051	257.045	257.056	9.52706	9.52672	9.59575	14	5	5	4	0.0995961	0.186138	26000.5	25851	28637.8	1426.97	2539.05	2149.88	6714		25940.2	24445.3	25001.2	28115.9	26499.8	27124.1	28581.4	21954.2	24925.8	26669.7	29634.9	31665.1	26801.8	26411.4	28675.9		[M+H]+ 256.044 [M+H-CH3]+ 271.073 [2M+3H]3+ 384.067	3
1126	M562T10_3	562.253	562.25	562.259	9.69743	9.6686	9.72868	4	3	0	1	0.0997816	0.186372	2291.46	193.239	2673.28	1717.97	245.336	2550.88	1317		3805.85	948.813	0	3677.06	3025.59	145.051	224.444	0	0	596.7	1466.13	5903.59	395.116	4911.85	689.705			59
1127	M400T10	400.091	400.085	400.097	9.52709	9.52672	9.59575	10	4	4	2	0.100004	0.186653	3613.97	4935.34	4707.36	1162.25	743.049	873.729	1368		5371.58	2100.68	3575.06	3538.48	3484.05	4509.86	5352.75	3835.28	5368.77	5610.05	3936.44	4958.33	5927.01	4933.66	3781.33	[128][M]2+		3
1128	M156T22	156.169	156.167	156.172	21.7536	21.7378	21.9199	3	0	3	0	0.100066	0.18673	494.292	452.92	270.89	111.627	210.758	136.52	186		296.636	527.527	547.03	532.077	568.191	313.726	154.572	552.442	655.509	588.353	368.999	257.926	158.71	445.353	123.459			396
1129	M700T16	699.578	699.57	699.58	16.338	16.132	16.499	4	0	3	0	0.100257	0.186971	1687.24	2272.21	2263.24	225.96	713.192	203.625	452		1602.91	1376.79	1995.84	1700.44	1760.25	1135.13	2124.65	3008.67	2429.59	2663	2084.31	2444.86	2476.51	2281.83	2028.68			338
1130	M463T14	463.297	463.288	463.302	14.3222	14.2801	14.6095	16	4	5	3	0.100538	0.187324	32042	32780.6	27165.8	1540.5	2385.23	6467.02	3395		29737.5	31767.3	33437.1	33488.1	31780.1	31200.5	30902.2	36717.9	33288	31794.4	17997.2	30330.3	23014.4	33728.6	30758.4			112
1131	M371T9	371.177	371.174	371.186	9.37613	9.34172	9.39332	5	2	0	3	0.101103	0.188032	1307.24	933.644	1884.75	598.093	620.056	701.421	628		1423.26	2255	743.594	1252.59	861.747	1941.41	850.476	296.534	974.473	605.327	1164	1415.92	2697.2	2572.06	1574.57			227
1132	M144T17	143.993	143.99	143.996	16.9369	16.886	17.0206	9	4	4	1	0.10133	0.188315	250455	307398	226983	16162.1	30752.1	89415.3	22593		249476	241613	278666	240650	241868	310785	297985	356397	299298	272524	262908	274262	67245.8	263054	267446		[M+K]+ 105.028 [M+H-H20]+ 160.997	17
1133	M822T14_4	822.459	822.448	822.461	13.8531	13.8465	13.8804	3	3	0	0	0.101334	0.188321	1724.18	0	745.401	1512.61	0	1317.54	699		3107.77	201.144	0	2333	2978.98	0	0	0	0	0	0	0	685.275	3041.73	0			10
1134	M437T12_2	437.197	437.192	437.2	11.6554	11.6311	11.6952	8	2	3	3	0.101417	0.188425	2713.49	3486.71	5350.32	1029.24	1366.25	2639.24	1447		2844.73	1815.45	3014.31	4214.27	1678.68	4928.03	4061.55	4058.38	3024.51	1361.09	1961.72	4535.03	8912.12	6859.32	4483.42		[M+Na+K]2+ 812.446 [M+2Na]2+ 828.42 [M+H+Na]2+ 850.394	34
1135	M122T15	121.961	121.957	121.964	15.2153	15.2049	15.2205	4	0	1	3	0.101954	0.189119	1517.91	1747.74	1204.93	325.112	391.067	377.03	671		1776.75	1449.16	1910.65	1110.34	1342.67	1405.53	1810.57	2231.04	1989.5	1302.04	971.777	1564.34	843.506	985.77	1659.25			297
1136	M239T17	238.882	238.879	238.885	17.2495	17.1691	17.383	7	3	2	1	0.102449	0.189757	1457.32	1785.69	1995.44	358.783	281.103	436.394	402		1645.28	850.68	1408.83	1684.35	1697.46	1753.16	1367.06	2149.79	1870.51	1787.91	1640.73	2721.47	1703.03	1855.47	2056.51			46
1137	M591T12_1	590.786	590.781	590.791	12.455	12.327	12.4958	8	4	2	2	0.102651	0.190016	1907.93	1644.48	3408.26	741.978	1019.19	1820.81	872		1506.2	3214.01	1414.13	1760.88	1644.41	632.632	2618.51	2767.37	1509.9	693.979	1811.68	2992.67	6503.41	3298.7	2434.82	[237][M+1]2+		41
1138	M850T13_4	850.397	850.394	850.403	12.6376	12.6204	12.7137	4	3	0	1	0.102785	0.190188	2091.79	3642.89	3873.79	672.99	798.026	2000.52	1127		1181.94	2082.73	2058.63	3082.34	2053.3	4210.15	3538.85	4640.09	3190.12	2635.23	1439.34	4753.83	6649.39	3918.11	2608.32		[M+H]+ 849.397	68
1139	M562T10_2	562.246	562.242	562.251	10.4068	10.378	10.4275	3	0	0	3	0.103245	0.190778	47.5432	922.215	1746.09	106.31	809.802	1803.87	886		0	0	237.716	0	0	831.874	1325.05	0	2068.6	385.554	428.805	2173.9	4576.43	0	1551.33	[214][M+1]+		170
1140	M191T2	190.984	190.978	190.99	2.22722	2.18463	2.54945	16	5	4	4	0.103745	0.191417	6952.44	4492.1	4549.17	2934.44	752.014	1252.36	1126		5601.9	7733.32	10677.1	2809.81	7940.07	4289.78	4937.93	4604.89	5300.41	3327.49	2577.84	6035.39	4494.67	4696.35	4941.59		[M+H]+ 189.978	243
1141	M491T11_2	491.208	491.205	491.212	10.5397	10.5152	10.6771	11	5	2	4	0.10448	0.192354	11256.7	7755.56	17157.5	3450.42	5426.55	9062.71	5696		8210.38	15594	8749.49	14365.2	9364.49	994.795	14738.1	4122.45	10928.9	7993.61	5780.13	16340.7	29495.1	21891.6	12279.9			71
1142	M979T12	979.467	979.461	979.471	12.0121	11.9764	12.0175	9	3	2	4	0.104613	0.192523	15809.6	8816.26	20343.8	4628.59	8802.56	9255.32	5808		12890.5	23044.7	15540.6	16664.2	10908.1	0	18265.2	16890.5	0	8925.62	9324.17	21911.5	34388.5	20387.9	15707.1	[474][M]+	[2M+H]+ 489.225	40
1143	M439T12	439.176	439.169	439.18	11.9288	11.9105	11.9345	11	3	5	3	0.105125	0.193172	6984.05	9182.44	8151.87	1079.75	1814.93	1475.93	2683		5953.76	8255.07	6271.01	8046.77	6393.62	11821.1	9369.02	9019.01	8993.7	6709.36	6710.74	7070.65	10395.4	8735.84	7846.72	[150][M+2]+		38
1144	M139T15	139.12	139.117	139.122	15.0344	14.9226	15.2979	7	0	3	2	0.105949	0.194213	346898	405853	369711	41722.8	45794.7	32115	46668		343559	367676	282706	395836	344712	329866	415779	411262	454171	418188	415234	332100	373852	347119	380251			9
1145	M150T17_1	149.95	149.946	149.954	17.2137	17.0725	17.2496	12	3	4	5	0.106126	0.194436	91194.8	136294	122187	30071.3	34413	29097.1	8892		60312.4	74113.6	139589	87137.1	94821.6	130542	118471	91231.1	170296	170928	99862.7	89948.4	116692	149453	154978		[M+Na+K]2+ 237.941	35
1146	M326T10	326.068	326.06	326.073	9.5357	9.52653	9.5783	8	3	4	1	0.106426	0.194814	1637.83	2402.22	2498.74	735.589	611.972	559.535	720		1096.02	1789.12	2855.83	1329.06	1119.12	3228.94	2398.1	1548.55	2211.21	2624.29	2738.45	3119.25	2703.05	2283.83	1649.1	[79][M+2]+		3
1147	M126T15_2	125.984	125.982	125.986	15.0791	14.931	15.1659	9	4	1	2	0.106948	0.195468	28000.7	32383.9	27300.7	4298.96	2956.78	3848.1	4216		21317.2	26728.7	32740.4	29585.6	29631.7	30755.1	36323.8	34661	29353.7	30826	30291.4	24533	29530.5	30236.6	21912.2			109
1148	M483T9	482.575	482.571	482.579	9.29857	9.26728	9.51003	6	5	0	1	0.107259	0.195858	1651.74	907.873	984.837	327.475	626.292	654.674	597		2033.74	1790.34	1690.36	1141.95	1602.28	742.952	1355.27	207.33	1734.75	499.067	1160.19	394.267	2025.02	842.041	502.662			157
1149	M226T9	225.553	225.551	225.556	9.34192	9.30165	9.37663	6	4	0	2	0.107299	0.195907	4695.25	349.456	3453.71	3048.72	180.221	4297.5	2172		0	4360.39	8302.45	6112.75	4700.65	601.686	369.553	173.773	424.34	177.927	570.274	5122.98	838.602	438.709	10298			164
1150	M386T2	386.045	386.042	386.049	1.93728	1.92153	1.954	10	4	2	4	0.107352	0.195974	2885.8	1985.95	1404.5	1336.24	678.305	919.308	876		3047.71	3466.47	2599.73	841.95	4473.13	2188.57	1152.58	1505.32	2183.71	2899.58	1396.16	1351.08	1731.38	0	2543.85		[M+H]+ 385.038	14
1151	M442T14_2	441.733	441.728	441.734	13.8468	13.8301	13.8832	5	3	1	1	0.107585	0.196264	1560.24	1868.19	1344.89	119.377	418.104	441.844	529		1540.03	1692.35	1545.1	1642.68	1381.04	1883.74	1339.34	1662.2	2470.93	1984.77	2053.94	1265.58	1343.23	837.695	1224.02		[M+K]+ 402.763 [M+Na]+ 418.737 [M+H]+ 440.719	10
1152	M779T11_1	779.348	779.34	779.35	11.3944	11.2497	11.4006	3	0	3	0	0.10842	0.197304	0	10202.3	106.314	0	13838.1	237.725	5564		0	0	0	0	0	31819.4	0	0	16295.5	2896.53	531.569	0	0	0	0			49
1153	M905T9	905.142	905.135	905.149	9.28327	9.26728	9.35812	4	3	0	1	0.108944	0.197954	1582.62	878.304	613.543	886.111	604.282	502.789	504		2389.95	1442.03	745.259	2604.28	731.585	856.589	1505.61	655.469	1373.86	0	911.048	284.805	1275.27	0	596.587			298
1154	M240T17_3	240.145	240.14	240.15	17.3453	17.1698	17.5497	8	2	3	2	0.109363	0.198472	3869.25	2473.73	2124.66	1281.48	1014.91	1450.41	934		3672.2	5896.82	2330.33	3659.68	3787.22	2654.8	2912.33	896.717	2263.26	3641.53	3382.7	3549.95	1589.96	0	2100.68		[M+Na]+ 217.154	6
1155	M153T2	153.072	153.07	153.077	1.92203	1.92065	2.06293	16	5	5	5	0.109958	0.199206	145177	165776	159111	2799.12	22925.7	9361.4	35893		147979	145089	142828	147986	142003	167652	162154	203569	149728	145779	158605	160019	174219	152049	150665	[7][M]+	[M+H]+ 152.065	14
1156	M738T13_4	738.346	738.342	738.355	13.3632	13.3465	13.4466	8	2	3	2	0.110074	0.199349	2103.27	3174.16	3523.3	651.11	1051.94	1244.56	941		2683.09	2830.26	2036.89	1652.38	1313.74	4135.39	3825.34	3159.76	3324.18	1426.14	2692.74	3405.69	5226.7	2072.07	4219.28			156
1157	M299T14_2	299.143	299.136	299.148	13.8396	13.8135	13.8652	13	4	5	4	0.110343	0.199679	8190.35	13262.7	8515.9	4316.64	2086.06	4734.22	3082		10475.1	7122.54	13221.6	1650.13	8482.36	12189.1	10470.5	13482.2	16024.2	14147.6	12022.6	10956.2	11167.9	515.409	7917.33			10
1158	M531T11	531.257	531.252	531.265	10.5734	10.4804	10.5943	6	3	2	1	0.110634	0.200037	1619.7	937.971	2409.3	368.084	1117.08	1293.97	773		1660.21	2131.13	1105.88	1684.33	1516.95	0	804.377	2797.4	947.758	140.326	1593.5	1703.57	4372.93	3077.15	1299.35	[197][M+2]+		47
1159	M491T9_2	491.077	491.075	491.082	9.34122	9.26728	9.34328	4	3	1	0	0.11081	0.200253	1580.39	926.25	988.516	472.41	615.238	366.148	399		1266.88	1752.31	998.543	2229	1655.18	779.624	1559.8	64.0217	1486.27	741.532	1315.39	677.712	1454.12	750.87	744.489			164
1160	M131T2	131.05	131.047	131.053	1.75765	1.34593	1.81188	9	2	1	3	0.110879	0.200336	1290.75	858.397	1205.76	342.243	200.403	372.789	348		936.436	1805.2	1392.11	1290.1	1029.89	617.497	1112.79	947.544	695.991	918.16	1746.52	846.635	1404.07	908.584	1122.98		[M+H-CH4]+ 146.068	57
1161	M363T14	363.109	363.102	363.116	13.8457	13.8135	13.9538	14	5	4	4	0.111605	0.201224	4518.38	6345.31	4050.36	1606.55	1272.79	2032.77	1363		5261.51	2842.37	6674	3021.42	4792.59	7231.11	4159.15	6511.2	6562.46	7262.6	3581.68	3419.56	5457.67	6531.13	1261.76		[M+K+HCOOH]+ 278.144	10
1162	M258T10_3	258.059	258.05	258.061	9.52703	9.52698	9.56178	3	0	0	3	0.112444	0.202243	1176.46	1204.14	1705.08	345.155	462.62	412.947	608		784.541	1459.17	843.743	1265.83	1529.05	1295.55	1820	1254.52	526.246	1124.41	1619.29	1108.89	2148.79	1607.39	2041.05		[M+K]+ 219.098 [M+H-CH2]+ 271.073	3
1163	M201T14_2	201.094	201.088	201.101	13.8447	13.6271	13.8682	14	4	5	4	0.112476	0.202282	9981.12	13456.7	10693.2	2610.14	1505.92	3178.16	2478		14104.1	7489.12	10024	10293.1	7995.33	13294.4	15110.6	11070.8	14233.4	13574.4	12427.7	11432.7	5514.51	13830.3	10260.7			10
1164	M422T14_3	422.149	422.142	422.154	13.845	13.8135	13.8804	13	5	4	4	0.113189	0.203146	9539.45	12039.9	10219.7	2189.36	1471.2	1608.13	2099		12674.9	8593.02	9455.3	6722.88	10251.2	11890.3	11393.2	10111.6	12774.6	14029.6	8308.79	9338.26	9666.73	11977.8	11806.8			10
1165	M493T12	493.219	493.213	493.222	12.3154	12.3039	12.3405	6	1	3	2	0.114267	0.204443	2659.68	3511.64	4660.51	492.328	990.408	2136.28	1509		2303.06	3080.57	3244.25	2572.99	2097.55	4902.74	3763.82	3769.9	2402.4	2719.33	2839.03	4278.57	8086.34	5123.44	2975.16			26
1166	M177T0	176.97	176.966	176.973	0.137208	0.0500333	0.23605	6	1	3	1	0.114527	0.204756	2800.02	1427.51	2098.28	1392.96	656.879	579.064	786		1360.31	3419.05	4188	1247.92	3784.84	1601.81	819.491	1534.82	796.637	2384.79	2272.7	1886.02	1255.3	2249.49	2827.87			277
1167	M746T11_3	746.365	746.362	746.373	11.1485	11.1332	11.283	4	3	0	0	0.114532	0.204762	12126.3	6588.13	17377	4849.22	7125.45	9643.76	2925		11103.4	18344.1	10915.3	14875	5393.49	0	13929.3	14448.9	423.682	4138.74	4116.24	16787.7	30147.9	21925	13908.2			62
1168	M639T14_2	639.395	639.389	639.401	13.9452	13.895	13.9894	10	4	2	4	0.115423	0.205827	4406.9	3318.02	3009.77	1223.18	181.268	1257.28	890		2339.67	5426.22	4304.44	4988.49	4975.66	3269.47	3456.96	3045.66	3311.46	3506.57	2459.05	4962.06	1525.52	3020.58	3081.64		[M+Na]+ 616.408	53
1169	M252T18	251.939	251.932	251.941	18.4505	18.4164	18.5831	5	2	0	3	0.11585	0.206336	1199.97	801.162	733.512	459.576	137.185	370.733	310		735.489	1946.53	1230.1	938.737	1149.01	819.857	795.938	576.912	871.912	941.191	789.096	880.88	954.795	82.0701	960.72			380
1170	M260T14	259.645	259.642	259.652	13.6799	13.6123	13.9375	6	0	2	3	0.116107	0.206642	293.679	535.593	804.78	241.144	280.546	491.61	293		599.917	384.384	381.714	0	102.381	542.054	160.094	476.455	551.413	947.947	408.594	1075.07	1412.23	918.787	209.213			273
1171	M373T12	373.164	373.162	373.173	11.5136	11.4193	11.5313	13	5	3	4	0.116349	0.206929	12939.8	17610.6	21953.6	4945.85	6313.09	7313.91	4984		16189.4	20046.8	8662.57	9864.39	9935.94	26251.3	17620.1	19874.2	15322.3	8985.18	11034	28722.3	28246.7	22756.2	19008.5	[107][M]2+	[M+H+K]2+ 706.364	66
1172	M278T10_1	277.565	277.559	277.571	9.5271	9.52623	9.61242	14	5	5	4	0.11666	0.207297	7222.75	8428.29	9421.21	987.039	2349.15	738.004	2002		8181.36	6965.35	8119.64	5779.33	7068.05	7504.5	9572.69	4718.19	10343.2	10002.9	10135	8418.57	9735.57	9939.8	8877.1			3
1173	M190T14	189.578	189.573	189.58	13.6207	13.3632	13.8298	6	0	3	2	0.116883	0.207562	454.147	730.48	682.592	174.693	243.683	191.954	313		609.335	481.361	154.773	532.381	492.887	713.57	814.814	693.634	1053.05	377.328	340.511	776.679	770.616	784.61	740.542	[20][M+1]2+		77
1174	M274T11_2	273.946	273.944	273.955	11.3782	11.1614	11.5177	5	1	3	1	0.11703	0.207735	703.553	1712.13	865.327	751.599	833.178	668.939	438		0	866.577	799.867	1828.46	22.8571	792.634	1274.91	3015.57	1597.82	1879.71	1620.47	409.368	921.765	1375.03	0			110
1175	M334T16	334.247	334.245	334.249	16.3202	16.2263	16.392	3	0	0	3	0.117261	0.208008	299.634	399.695	821.01	248.674	411.073	463.631	359		437.927	0	647.376	215.157	197.711	139.129	461.486	1085.75	242.166	69.9509	1319.94	907.726	1189.89	267.187	420.301			8
1176	M954T14_1	953.939	953.93	953.943	13.5625	13.5298	13.5976	8	2	2	4	0.118045	0.208931	2016.11	7027.21	5872.7	1954.89	1433.61	5862.41	1472		390.193	4824.75	2846.53	2019.08	0	8602.37	7644.44	7428.43	6688.13	4772.68	2436.74	8095.01	14944.4	0	3887.33			216
1177	M635T12_3	635.238	635.237	635.246	11.8962	11.8851	11.9178	6	0	4	2	0.119652	0.21081	220.554	1811.03	2250.45	158.188	784.925	2464.72	983		0	432.37	210.917	285.964	173.517	2840.55	1472.47	1958.63	714.805	2068.69	185.617	1904.83	5993.32	0	3168.46			160
1178	M205T22_2	204.964	204.96	204.97	21.5195	21.3194	21.6708	13	4	1	1	0.119845	0.211035	13776.8	8604.59	10871.6	3536.2	1171.04	5073.61	1952		12888	17913.9	14477.9	8350.83	15253.4	7370.14	8586	9794.15	9764.18	7508.5	6431.25	9919.63	8099.63	19499.7	10407.9			176
1179	M350T8	350.182	350.177	350.186	7.90463	7.8871	7.9255	7	4	1	2	0.120424	0.211707	2361.44	1304.01	1519.57	624.916	1028.89	629.315	654		2878.24	2219.77	1508.01	3065.45	2135.71	2902.78	1230.02	28.3642	1093.94	1264.95	611.611	2209.66	2009.53	1326.69	1440.34	[92][M+1]+		124
1180	M942T13_2	942.469	942.464	942.47	13.2485	13.1888	13.2588	3	3	0	0	0.120847	0.212197	1688.26	666.958	1817.09	654.809	918.076	1039.04	1109		2101.75	1388.04	1038.87	2622.87	1289.77	0	1534.73	0	0	1800.07	1246.58	640.849	3216.12	2534.86	1447.06	[449][M]2+		172
1181	M465T9_1	465.081	465.079	465.085	9.49435	9.25548	9.52727	6	3	2	1	0.121052	0.212434	3296.7	2701.92	1518.07	1033.25	1903.45	410.145	986		3377.53	3217.41	1619.35	3993.32	4275.9	5704.75	1916.56	644.663	3175.72	2067.89	1770.55	1274.56	1023.68	2067.04	1454.51			251
1182	M383T2	383.111	383.106	383.116	1.89985	1.85893	1.9381	12	5	3	4	0.121108	0.212498	4943.11	2520	2658.14	1981.86	1089.53	2421.67	1172		4291.22	7053.13	5775.44	5736.72	1859.06	3726.35	1119.93	1809.01	3429.54	2515.15	940.752	1292.03	6855.98	1654.04	2547.91			234
1183	M430T14_1	429.71	429.704	429.715	13.8396	13.8135	13.9802	9	2	4	2	0.121556	0.213015	3959.06	5418.17	4893.04	900.305	1234.02	954.701	1582		4425.57	3636.73	5184.89	3763.72	2784.38	4586.07	7104.61	4123.6	6263.56	5013.01	3965.17	4235.26	6426.25	4912.9	4925.64	[144][M+1]2+		10
1184	M860T13	859.886	859.883	859.891	13.1335	12.8961	13.2988	4	3	0	1	0.121761	0.213251	835.769	1550.13	1106.67	663.569	296.914	494.885	482		0	1723.23	923.738	1124.9	406.978	1631.38	1883.51	1686.07	1454.9	1094.78	393.572	1775.72	1033.03	1240.21	1090.81			132
1185	M205T19	204.965	204.962	204.967	19.0023	18.8569	19.2433	4	3	0	1	0.121779	0.213271	45099.8	37456.7	47039.3	5351.24	3498.49	10572.1	7273		50688.4	46476.8	49163.5	41012.7	38157.4	42934.2	34341	34479.7	38076.7	37452.1	39755.9	45282.3	65592.5	41424.9	43141			74
1186	M681T9	681.096	681.089	681.1	9.2578	9.1989	9.27588	5	3	0	2	0.121804	0.213301	2984.24	1926.07	2513.65	387.805	1028.72	680.505	711		2945.58	2465.85	2958.25	2992.33	3559.22	2301.69	2086.75	149.926	2813.22	2278.76	3128.65	2330.42	2938.02	2754.18	1417.01			186
1187	M269T10_2	269.086	269.083	269.096	10.3401	10.0129	10.3695	17	4	4	5	0.122236	0.213797	3576.86	2897.12	5579.74	785.951	1645.96	2874.79	1863		3510.81	4329.46	3423.6	2378.98	4241.47	4968.34	3202.4	3803.8	907.756	1603.29	1863.86	6231.41	9789.69	5478.69	4535.03			182
1188	M402T12_2	402.16	402.156	402.167	11.7485	11.7238	11.7665	12	4	4	4	0.122537	0.214142	5262	7571.33	9243.34	1398.07	2518.46	3943.85	2381		4822.75	7100.97	3457.69	6137.45	4791.13	10625.6	6509.91	9420.37	7085.13	4215.69	4526.62	9517.78	15093.9	10067.6	7010.77	[129][M]2+	[M+2K]2+ 726.403 [M+Na+K]2+ 742.377	25
1189	M241T8_2	241.197	241.192	241.201	8.30791	8.2545	8.32545	10	3	5	2	0.122667	0.21429	1928.03	1565.02	1236.66	623.159	348.573	452.044	584		2186.66	1440.15	1098.91	2436.09	2478.34	1950.95	1568.34	1158.16	1281.12	1866.55	1715.63	672.538	842.952	1482.07	1470.1			48
1190	M104T17	103.506	103.502	103.508	17.2746	17.0953	17.4663	6	3	1	1	0.123	0.214672	1238.22	879.627	670.153	397.131	513.097	269.422	384		1838.63	1036.83	883.624	988.995	1443.03	649.556	954.286	254.163	1656.38	883.75	725.934	717.297	218.366	744.446	944.72			46
1191	M224T14	223.638	223.634	223.645	13.9132	13.6967	14.0521	9	1	3	4	0.123056	0.214736	2438.92	5548.51	3949.52	894.604	3458.29	1305.71	1332		2136.07	1636.43	3429.9	1636.75	3355.46	7812.93	2605.17	1065.86	7566.62	8691.95	4078.07	5372.65	1815.45	4076.72	4404.72			53
1192	M158T12	157.586	157.584	157.589	11.5113	11.5016	11.5365	8	3	2	3	0.123165	0.21486	1584.23	2374.15	2271.3	511.66	544.131	738.911	837		932.746	1499.5	2316.56	1387.11	1785.26	1601.37	2160.37	2428.12	2612.8	3068.09	3431.74	1666.66	1590.36	2344.77	2322.98			66
1193	M803T13	803.344	803.338	803.351	12.7052	12.6784	12.7881	7	1	2	4	0.123245	0.214951	873.84	2237.43	2896.91	805.038	955.36	2193.81	1180		1801.29	1658.33	486.269	0	423.322	3610.15	2025.69	1451.16	2768.84	1331.32	2498.22	2865.51	6167.39	0	2953.46			154
1194	M274T17_1	273.949	273.942	273.956	16.9493	16.7481	17.1494	17	5	5	5	0.123695	0.215464	42144.9	57211.1	39922	6806.4	8689.11	20223.6	6401		31329.8	43835.9	49765.6	44668.3	41124.9	53345.7	50242.9	72312	55904	54251.2	44869.2	54404.8	43234.6	4758.16	52343		[M+K]+ 234.984 [M+Na]+ 250.968	17
1195	M501T12_3	501.218	501.209	501.222	12.0103	11.8951	12.0288	7	1	3	2	0.124211	0.21605	2905.71	3274.92	4956.58	449.277	1653.63	2061.68	1274		2593.01	3632.72	2522.51	2760.26	3020.06	4972.35	4546.7	991.826	3635.91	2227.8	2694.31	4082.26	8280.89	5022.56	4702.85			40
1196	M159T9_1	158.554	158.551	158.558	8.94254	8.92835	9.10753	16	5	5	5	0.124253	0.216098	12310.5	14950.8	19980.2	2476.88	5472.88	7431.82	5640		9911.92	15396.5	12341.1	14073.4	9829.64	23419.8	14916.2	14642.6	13623.6	8151.66	8936.14	21798	27634.7	24998.5	16533.8	[9][M]2+	[M+2H]2+ 315.091	91
1197	M757T13_2	756.843	756.838	756.852	12.7552	12.7303	12.7647	9	3	3	3	0.12491	0.216841	4434.11	9309.58	5949.8	3668.92	2372.18	4298.05	1790		8561.13	7047.26	5291.63	1074.07	196.447	10809.5	10532.8	11672.7	7115.49	6417.43	6324.42	8406.72	11214	0	3803.92	[333][M+1]2+		58
1198	M373T14_2	372.621	372.62	372.632	13.8468	13.8301	13.8783	3	0	0	3	0.125098	0.217054	1565.11	1956.54	1265.64	595.507	550.692	258.729	585		1663.22	1699.13	779.51	1284.8	2398.89	2019.22	2578.42	1285.76	1518.19	2381.13	1623.39	1078.86	1439.31	1005.72	1180.94		[M+K]+ 333.661	10
1199	M930T12_3	930.462	930.455	930.468	12.1622	12.1352	12.1789	8	3	1	4	0.125909	0.217968	11341.3	6625.26	17509.7	2757.74	7715.25	10650.6	4628		8780.06	15639.7	9986.98	12468.2	9831.29	3936.96	11760.8	17428.6	0	0	5371.29	17845	34108.7	18215.3	12008.4	[443][M]+	[M+K]+ 891.492 [M+Na]+ 907.466 [M+H]+ 929.448	64
1200	M396T11_1	395.64	395.636	395.642	10.9754	10.8986	11.078	8	1	2	4	0.126327	0.218437	1309.52	3062.23	2303.16	648.309	314.757	2042.49	836		1176.66	1655.32	2173.41	441.036	1101.15	3611.88	2863.29	2966.47	2854.37	3015.16	1903.66	2144.71	5711.14	235.199	1521.09	[125][M+1]2+		16
1201	M442T14_1	441.72	441.719	441.722	13.8301	13.8135	13.8652	3	0	3	0	0.126759	0.21892	1934.15	2252.54	1645.88	312.365	521.099	437.174	529		2282.1	2082.49	1902.22	1965.02	1438.93	1872.56	2508.34	1740.35	3024.35	2117.12	2323.4	1566.36	1730.53	1132.86	1476.25		[M+K]+ 402.763 [M+Na]+ 418.737 [M+H]+ 440.719	10
1202	M550T12_2	549.727	549.717	549.731	11.6369	11.4479	11.6784	4	3	0	1	0.127538	0.21979	2480.43	2563.97	3823.98	1206.9	971.336	1029.21	903		2666	3485.85	597.478	3532.19	2120.64	3431.51	2929.46	3355.9	1875.81	1227.17	2305.65	4006.42	5196.99	3725.9	3884.96			34
1203	M361T14_3	361.205	361.197	361.211	13.8383	13.8135	14.057	12	3	5	4	0.12757	0.219826	8512.8	11877	8341.31	4356.36	794.637	2158.93	1753		9761.76	9964.66	11199.5	793.476	10844.7	11399.5	11453.5	11787.4	11472.4	13272.2	6355.44	6332.06	10559.3	10672.9	7786.84		[M+Na]+ 338.209	10
1204	M387T17	387.303	387.3	387.31	17.3668	17.1424	17.483	6	4	0	1	0.127657	0.219922	3587.25	4906.89	4727.11	1243.42	545.935	1133.35	722		3381.46	1830.31	3209.92	4461.65	5052.93	4299.51	4551.13	5678.02	5207.38	4798.4	4372.14	3609.16	3828.05	6178.2	5648.03		[M+K]+ 348.334 [M+Na]+ 364.308 [M+H]+ 386.291	6
1205	M150T9	149.951	149.947	149.953	8.70168	8.60935	8.7272	4	3	1	0	0.1277	0.219971	2450.36	3730.81	3457.89	1080.65	1169.29	493.951	619		3517.21	1636.36	2383.79	1163.78	3550.69	3184.28	3802.42	3436.17	2569.28	5661.93	2872.71	3853.57	3123.35	4057.34	3382.46			308
1206	M625T12	625.255	625.25	625.262	11.9387	11.9133	11.962	9	5	2	2	0.127865	0.220154	3819.99	1587.69	4361.9	691.11	1945.8	2992.71	1931		3716.79	5022.39	3394.54	3331.22	3635.03	390.608	2392.91	4662.73	184.807	307.393	1081.16	3371.25	9070.05	5097.09	3189.96			38
1207	M325T10_1	324.571	324.567	324.576	9.52703	9.52672	9.59575	13	5	4	4	0.128088	0.220401	28271.7	32266.2	31967.5	2245.73	2555.37	4327.46	7833		28581.2	25035.7	29705.4	30811.9	27224.2	34531.6	31423.9	28969.3	35159.2	31246.8	33374.2	37696.5	32412.3	30541.7	25813.1		[M+H]+ 323.568	3
1208	M263T14_2	263.055	263.052	263.059	13.8298	13.8135	13.8635	3	0	3	0	0.128203	0.22053	1157.96	1570.29	1432.83	299.45	285.085	314.582	428		1285.17	1493.24	1321.11	907.378	782.894	1656.93	1463.46	1943.39	1622.62	1165.03	1669.8	1716.2	1580.48	1013.71	1183.96	[46][M+1]2+		10
1209	M822T14_3	822.433	822.425	822.439	13.8452	13.8301	13.8652	7	2	4	1	0.129203	0.221636	1508.86	3181.34	2424.95	1390.97	702.899	1373.14	714		2241.76	2789.99	2512.57	0	0	2402.06	3981.98	2477.65	3524.87	3520.13	2793.41	3327.49	3152.85	0	2851.01			10
1210	M607T11_2	607.289	607.286	607.294	10.8787	10.7754	10.9029	8	4	0	3	0.129342	0.221789	4577.06	7134.87	8280.08	1297.62	3969.11	2164.47	1699		4720.75	6735.23	4067.39	3371.81	3990.1	13603.1	7716.39	4460.96	6381.6	3512.35	4755.57	8545.59	10529.2	9367.48	8202.56			27
1211	M199T3	199.017	199.013	199.022	2.61698	2.45948	2.7165	15	5	5	4	0.129799	0.222292	2412.02	6071.66	3705.17	1541.31	3885.87	1940.66	1556		2981.23	531.531	1082.87	4173.65	3290.82	11515.5	4215.28	1756.76	8489.18	4381.65	5362.87	3828.98	5806.55	2180.36	1347.08		[M+Na]+ 176.028	18
1212	M945T12_3	945.455	945.448	945.458	11.8346	11.8133	11.8469	9	2	3	4	0.130021	0.222537	31983.8	21959.7	50724.9	14737.5	23129.6	23747.6	8443		26133.7	51329.7	13668.2	41917.7	26869.9	0	40392.1	50686.1	0	18720.1	20704.9	55343.2	84117.2	56381	37078.1	[451][M]+	[M+Na]+ 922.466	65
1213	M465T13	465.283	465.277	465.286	13.3798	13.2169	13.5459	3	0	0	3	0.130476	0.223036	1011.94	738.786	1072.63	236.226	362.531	91.6111	376		863.716	1121.9	1332.63	718.369	1023.08	903.554	766.906	193.503	1178	651.97	1055.6	1101.94	1136.99	921.737	1146.86			142
1214	M346T2	346.105	346.102	346.107	1.93755	1.92215	1.95393	6	1	2	3	0.130523	0.223088	708.715	1194.83	975.595	276.167	428.464	326.861	348		690.777	384.23	594.912	1139.85	733.802	1227.99	1791.61	1388.53	769.769	796.231	757.757	1402.12	679.641	788.384	1250.07		[M+K+NH3]+ 290.121 [M+H+NH3]+ 328.078	14
1215	M291T9	291.081	291.074	291.086	8.85948	8.72612	9.02943	10	5	3	1	0.130652	0.223229	5193.45	2879.75	2744.74	3240.1	676.684	879.129	1830		3714.78	9324.99	4321.84	1109.79	7495.83	3036.53	3057.41	3198.84	3407.4	1698.55	2020.62	1721.33	3433.64	3766.4	2781.7			184
1216	M806T8	806.192	806.189	806.199	8.39247	8.37582	8.39265	6	2	1	3	0.130928	0.223531	2290.69	1553.49	2500.46	741.911	846.297	516.361	696		2010.16	1713.22	3082.7	1562.09	3085.31	2338.19	1993.81	272.144	2035.43	1127.9	2805.45	2033.73	1851.44	2959.48	2852.22		[M+H]+ 805.181	2
1217	M143T0	142.937	142.935	142.94	0.322367	0.301433	0.356933	5	0	3	2	0.131162	0.223787	955.915	2158.47	1664.59	622.274	1217.93	629.708	745		648.07	1217.01	75.7704	1117.91	1720.81	2010.61	2991.56	496.191	3641.23	1652.78	847.622	2187.18	1386.1	1501.6	2400.43		[M+H]+ 141.928	15
1218	M556T12_2	556.242	556.239	556.248	11.9178	11.8976	11.9297	7	1	3	3	0.131229	0.223859	1703.43	3394.7	2422.21	1136.17	452.955	1724.97	877		1911.43	2919.55	275.815	809.845	2600.52	3993.99	2790.39	3649.77	3268.61	3270.72	2009.21	2856.14	4804.6	0	2441.09			38
1219	M157T13_2	157.13	157.128	157.132	12.8943	12.7025	13.1469	14	1	5	1	0.131562	0.224222	29111.5	51143	25969.7	4838.45	33753.3	2617.98	3513		36163.4	28950.5	30460.8	27005.9	22976.9	21562.5	40754.5	93380.7	79905.3	20112.2	21727.1	27208.8	25545.9	28639.2	26727.3			92
1220	M524T12_2	523.725	523.719	523.729	12.2179	12.177	12.2291	7	0	4	3	0.132347	0.225076	5307.65	5535.83	7984.11	2276.94	1715.07	2367.7	1444		4094.43	8447.14	5634.42	6020.24	2342.02	8103.36	5673.64	5136.56	5463.62	3301.98	4395.12	9495.71	10625.8	7947.12	7456.73	[194][M+1]2+		36
1221	M174T8	174.079	174.077	174.081	8.01783	7.95498	8.07453	6	3	3	0	0.132367	0.225097	1014.63	1194.1	2054.69	495.515	1032.12	785.658	719		638.054	1804.48	551.331	1022.61	1056.66	2841.48	1497.28	217.417	823.658	590.666	1512.92	2557.47	3167.63	1749.45	1285.98	[14][M+1]+		84
1222	M809T13_1	809.36	809.353	809.367	13.2968	13.2812	13.3339	8	2	3	3	0.132953	0.225733	9011.21	5587.11	12372.3	1554.01	3943.54	7349.65	3731		10679.4	10742.6	8011.98	7814.88	7807.21	3355.32	10199.5	8553.6	378.263	5448.9	4623.59	12725.2	24356.9	11011.8	9144.19	[368][M]2+		125
1223	M539T8_2	539.191	539.19	539.198	8.17397	8.12048	8.1924	9	4	1	4	0.133666	0.226502	1877.79	2624.23	2156.08	147.711	896.562	258.955	693		1713.37	1869.87	1810.44	2113.64	1881.61	3725.01	3189.76	1383.63	2575.77	2246.96	1779.48	2225.95	2411.93	2016.04	2347.01			173
1224	M148T15	148.092	148.089	148.095	14.6642	14.4806	14.831	4	0	3	1	0.13374	0.226581	1788.28	2066.98	1475.34	219.425	624.935	333.298	590		1523.77	2035.63	1845.5	1937.61	1598.89	1150.82	2749.01	2536.53	1880.5	2018.02	1375.15	1438.75	2002.73	1478.19	1081.86		[M+2H-CH2]2+ 308.186	87
1225	M755T13_1	754.836	754.827	754.838	12.721	12.5458	12.7387	4	1	3	0	0.13393	0.226785	1068.68	2969.97	2103.64	385.771	1295.99	1965.33	766		622.153	739.443	1520.61	1106.46	1354.73	4617.9	2475.86	3107.42	3529.7	1118.95	1288.19	1708.64	5351.74	84.0718	2085.57	[332][M+1]2+		13
1226	M473T13	472.692	472.689	472.696	13.0857	13.0364	13.1063	5	3	0	2	0.134561	0.227462	904.337	1114.05	1636.37	318.233	684.274	570.537	476		1019.68	582.485	548.625	1227.98	1142.91	2306.77	876.8	995.01	818.514	573.173	1252.95	1876.67	2342.78	885.873	1823.56		[M+Na+K]2+ 883.429	101
1227	M256T2	256.065	256.061	256.067	1.93727	1.92065	1.9518	13	5	4	4	0.134567	0.22747	3989.37	6342.84	4850.22	827.504	2474.66	1456.7	2664		4385.59	3054.18	3318.58	5106.97	4081.55	4917.37	4809.71	10535	6668.92	4783.18	6495.56	5290.97	5756.47	3733.64	2974.48	[44][M]2+		14
1228	M283T11	282.646	282.639	282.647	10.6443	10.6136	10.8262	3	3	0	0	0.134605	0.22751	1287.33	880.842	573.046	761.502	261.988	400.068	619		2570.2	959.799	725.14	796.502	1384.99	1140.75	697.152	927.092	1105.64	533.585	237.591	1140.54	822.742	215.446	448.91			309
1229	M658T11	658.303	658.295	658.308	11.2585	11.1453	11.3035	17	4	3	4	0.134886	0.227811	6101.42	4774.93	8635.37	1483.98	1178.72	4546.76	2142		5339.27	7895.92	5337	7448.58	4486.34	4537.02	4520.52	6677.72	4710.34	3429.03	3022.64	13671.1	12644.6	8309.65	5528.83			167
1230	M699T14_2	699.362	699.356	699.364	13.8301	13.8298	13.8652	3	0	3	0	0.135184	0.22813	8340.72	10083.5	8931.89	1113.18	1509.48	1201.23	2512		7483.6	10118.6	8187.86	8566.29	7347.25	10796.8	10388.7	8530.79	12076.7	8624.62	7398.53	8728.27	10593.9	9523.55	8415.22	[302][M]+	[M+K]+ 660.407	10
1231	M319T10_3	319.298	319.29	319.299	9.61078	9.59548	9.62398	5	3	2	0	0.135522	0.22849	812.138	1043.19	880.109	199.896	189.183	115.891	387		469.369	965.579	807.672	909.163	908.908	1288.86	865.865	838.301	1106.09	1116.86	974.949	716.547	867.507	1005.95	835.594			203
1232	M319T8	319.131	319.124	319.136	7.8921	7.68083	8.06507	9	3	2	2	0.136012	0.229011	3056.69	2116.46	2185.58	1022.15	603.609	575.6	977		4636.47	2524.8	1939.7	3365.55	2816.95	2425.74	2388.88	2537.81	2165.79	1064.06	1973.84	2688.15	2902.17	1740.55	1623.19		[M+Na+HCOOH]+ 250.135	4
1233	M411T11_2	411.152	411.151	411.157	11.4155	11.3643	11.4488	4	3	0	1	0.136616	0.229653	2002.37	130.499	780.781	1725.53	158.592	1654.26	979		216.139	1796.28	947.758	4734.68	2316.98	0	0	149.85	115.356	387.29	166.705	0	0	3737.2	0		[M+K]+ 372.179	23
1234	M239T10	239.08	239.076	239.083	10.2542	10.2535	10.3689	3	0	0	3	0.136841	0.229891	2229.27	1475.46	2621.26	407.152	571.44	1290.26	934		2023.95	2014.61	2414.01	2853.38	1840.41	2039.92	1809.81	988.768	1795.68	743.098	584.584	3531.04	3822.82	2928.01	2239.86			153
1235	M951T13_2	951.461	951.454	951.465	12.9575	12.9474	12.9971	4	3	1	0	0.136914	0.229969	2087.94	784.857	1227.5	1142.41	812.227	910.335	568		1167	3941.03	1995.56	2205.26	1130.84	0	1571.57	417.707	192.129	1742.88	939.496	367.566	2207.65	2182.5	440.303		[M+Na+NH3]+ 911.457	127
1236	M328T14_2	327.657	327.65	327.663	13.8627	13.8301	14.0303	5	3	1	1	0.136987	0.230046	5219.16	415.163	3669.63	4294.02	359.759	4437.94	2135		2033.22	2411.93	2104.13	11280	8266.51	0	814.676	179.131	319.245	762.762	1514.4	1462.33	1519.75	11586.1	2265.56			53
1237	M801T13_3	801.367	801.362	801.368	12.6183	12.2622	12.6478	6	2	1	3	0.13714	0.230207	1443.4	1928.1	2520.96	591.055	684.875	1018.14	798		1954.65	1655.32	1900.36	548.438	1158.21	2321.31	1995.38	2146.19	740.498	2437.13	1445.02	3282.81	3708.78	2638.98	1529.23			68
1238	M913T12	913.468	913.46	913.474	12.449	12.4174	12.4625	6	4	0	2	0.137666	0.230763	3042.88	1645.62	5140.73	1405.13	1847.62	3790.43	2772		1078.73	4743.95	2910.42	3965.3	2516.01	0	3248.96	3946.19	0	1032.93	1084.87	3021.93	11020.2	6267.82	4308.87			41
1239	M668T12_1	667.755	667.753	667.766	12.1641	12.1432	12.1672	4	0	3	1	0.137736	0.230837	2178.91	2627.44	3602.19	392.613	598.445	1693.74	1124		1951.22	2867.64	1953.42	1984.31	2137.95	1719.03	2313.98	2948.53	3089.74	3065.91	1557.16	3453.59	6266.32	3190.14	3543.73			64
1240	M354T9	354.216	354.212	354.222	9.29209	9.2331	9.32172	6	3	2	1	0.138798	0.231952	1818.53	1198.26	1555.59	473.341	459.395	431.994	556		1761.96	1341.12	2505.19	2043.79	1440.59	1590.3	1185.95	441.006	1538.06	1235.99	1628.47	1472.18	927.088	1615.27	2134.93			298
1241	M826T13_3	826.346	826.344	826.35	12.6983	12.6771	12.7025	3	0	3	0	0.138976	0.232139	3223.28	2968.29	4719.72	962.151	573.842	2119.49	1311		3186.25	4788.72	2575.96	3253.78	2311.69	2729.18	2449.96	3783.25	3342.97	2536.08	3084.96	4443.63	8363.79	4321.69	3384.55	[382][M+1]+		154
1242	M187T17_2	187.031	187.027	187.033	16.985	16.9181	17.0327	5	3	0	2	0.139223	0.232396	1683.56	2087.76	1610.65	475.161	343.862	283.64	548		1050.84	2365.89	1613.34	1820.47	1567.25	1783.4	1927.33	1902.35	2179.6	2646.13	1494.12	1974.86	1329.67	1408.13	1846.48			37
1243	M336T13	335.678	335.669	335.679	12.6231	12.4009	12.7627	5	2	0	3	0.139639	0.232831	811.347	627.858	924.805	212.132	230.985	214.915	294		761.609	772.772	614.881	1173.84	733.635	351.38	624.264	457.011	798.038	908.595	1121.96	691.553	772.678	859.826	1178.01			68
1244	M344T11_2	344.309	344.303	344.313	10.778	10.6702	10.7988	9	3	4	2	0.1406	0.23383	3365	2667.97	2505.86	424.112	813.929	710.328	799		3244.01	3665.14	3599.8	3644.83	2671.22	2954.24	3345.93	2764.97	3013.68	1261.05	2472.12	2275.2	1462.22	3257.95	3061.82			73
1245	M333T10	333.07	333.068	333.074	9.52703	9.52672	9.59575	9	4	2	3	0.140848	0.234087	6056.23	5920.96	6868	562.157	1149.42	245.917	1619		6839.56	6141.6	5964.21	6075.99	5259.78	7352.88	6310.4	4170.91	5978.45	5792.14	7065.18	6883.02	6467.65	6850.68	7073.48	[86][M]2+		3
1246	M401T10_1	400.593	400.589	400.597	9.5436	9.52677	9.61242	5	3	1	1	0.140865	0.234105	1403.98	2247.07	2062.24	513.932	731.823	686.358	1007		2209.84	1294.86	1551.31	1074.86	889.045	1915.14	2030.45	1747.47	2001	3541.29	1652.93	2222.48	1768.38	3187.34	1480.06	[128][M+1]2+		3
1247	M318T17_3	318.164	318.159	318.169	16.9531	16.7094	16.9698	5	3	0	2	0.140902	0.234143	1686.92	1059.12	1717.96	372.108	533.447	686.583	492		1248.65	1846.48	1871.6	1348.08	2119.82	613.487	812.582	1554.12	603.442	1711.98	2313.9	958.766	2396.96	1884.38	1035.81	[76][M+1]2+		17
1248	M328T14_1	327.645	327.64	327.648	13.8385	13.8135	13.8682	10	3	5	2	0.140975	0.234218	7056.6	13564.1	9832.96	5986.22	1147.53	5646.46	2756		14147.6	6642.31	11884.3	0	2608.8	12294.9	14588.3	12332.9	14330.7	14274	13172.5	10538.6	13832.1	0	11621.6	[83][M]2+		10
1249	M404T8	403.592	403.59	403.6	8.37583	8.35778	8.39272	9	4	3	2	0.141304	0.234559	1427.26	1295.26	1923.73	502.76	623.316	265.826	479		1286.94	1048.84	947.812	2171.43	1681.26	1473.23	1816.56	626.135	646.761	1913.64	2134.8	1878.64	1561.37	1815.2	2228.66		[M+2H]2+ 805.181	2
1250	M908T12_2	908.462	908.453	908.463	12.1492	12.1432	12.2007	3	0	3	0	0.141526	0.234788	2290.33	1440.04	2587.38	616.048	828.224	1111.62	928		1462.38	2993.5	2022.74	2794.36	2178.66	0	1614.14	1651.41	1827.52	2107.11	1855.34	2712.73	4453.26	2199.54	1716.03	[432][M+1]+		51
1251	M170T17	169.958	169.951	169.962	17.1847	16.8159	17.4331	18	4	5	3	0.141669	0.234936	91650.3	127757	111607	30516.2	25707.7	23064.8	7218		44143.1	115202	90772.7	86685.6	121448	99242.6	141246	152483	100657	145156	110771	121756	127892	125559	72054.6			35
1252	M580T11	580.258	580.256	580.264	10.5082	10.4049	10.5276	7	2	2	3	0.142309	0.235595	3446.69	1995.59	4410.9	989.619	1013.6	2759.98	1589		2774.32	4833.35	2967.59	4130.73	2527.43	1432.26	2856.38	3134.61	676.475	1878.22	1795.23	4524.52	8856.37	4430.33	2448.04	[228][M+1]+		81
1253	M246T2	246.053	246.049	246.057	2.35247	2.18402	2.39392	7	0	3	3	0.142484	0.235775	1189.98	1914.87	1482.23	436.808	533.206	625.717	636		1497.14	1335.11	833.488	1650.09	634.094	2663.37	1322.19	2210.93	1823.04	1554.82	1512.01	820.133	2388.05	1712.16	978.782			305
1254	M843T11_2	843.365	843.359	843.369	11.3504	11.2941	11.3643	7	2	2	3	0.142557	0.23585	3733.68	3214.75	6151.75	1984.27	1077.66	3303.87	1788		857.686	6306.5	3292.35	4545.61	3666.27	3166.98	3392.97	4913.46	2137.65	2462.69	3038.66	6884.35	11530.4	4724.21	4581.15	[390][M]+		158
1255	M141T17_2	141.492	141.489	141.496	16.9665	16.9394	17.0043	9	4	2	3	0.14265	0.235944	6644.86	10398.7	7932.56	1599.71	3428.38	3067.9	2114		4377.5	5982.59	7865.43	6575.64	8423.12	6724.09	9733.42	14745.6	13057.5	7733.15	4444.55	11245	4909.31	9887.84	9176.11		[M+H-CH2]+ 154.496	17
1256	M227T8	226.556	226.553	226.564	8.39245	8.35898	8.4092	13	4	4	5	0.142762	0.23606	3234.45	5342.56	4163.02	873.131	2448.59	723.777	1699		2417.86	3810.26	2214.77	3535.36	4194.01	4754.22	3983.48	9655.68	3719.31	4600.09	3037.6	4891.44	4168.41	4691.65	4026.02	[34][M+1]2+		2
1257	M668T10	668.312	668.308	668.318	10.4743	10.4638	10.4883	7	3	1	3	0.143	0.236303	2619.77	2282.34	4200.42	1396.9	1096.87	1921.56	1170		2551.98	4535.97	1035.83	3377.8	1597.28	3858.31	2319.03	838.564	2536.12	1859.7	1638.4	4073.62	6971.33	4663.51	3655.23	[283][M+1]+		60
1258	M608T17	608.29	608.283	608.291	16.9295	16.8836	16.966	3	3	0	0	0.143391	0.236704	2000.22	2114.32	1752.31	361.133	242.165	187.055	464		1495.49	2297.64	1802.54	2033.32	2372.09	2104.11	1774.2	2121.57	2458.9	2112.81	1825.24	1871.98	1420.44	1806.4	1837.48			17
1259	M129T9_2	129.05	129.045	129.053	8.95151	8.91352	8.99092	10	3	4	2	0.143519	0.236835	2784.88	2681.09	4879.76	672.484	988.522	2939.63	2018		3105.87	3580.86	2830.05	1759.41	2648.2	3990.99	2572.06	2989.01	2615.18	1238.24	2141.31	4460.88	9835.64	4577.57	3383.41		[M+K]+ 90.0835	91
1260	M774T12_2	774.334	774.33	774.338	12.4885	12.3936	12.5006	5	2	3	0	0.143605	0.236923	1261.75	2421.1	1481.86	697.686	1124.41	854.895	687		297.353	1094.66	2022.39	1860.55	1033.83	4244.82	2503.88	2364.34	1424.14	1568.33	1524.26	1808.99	2033.15	0	2042.87	[345][M+2]+		126
1261	M817T12_2	817.316	817.312	817.317	12.4992	12.2714	12.5313	4	0	3	1	0.14424	0.237569	2956.52	4333.28	2662.71	950.385	1025.45	1807.32	1017		3321.02	4360.63	2616.09	2674.19	1810.69	3278.27	3254	4547.17	5154.51	5432.44	3461.3	4290.85	1627.63	0	3933.76	[374][M]2+		126
1262	M880T13_2	880.382	880.38	880.39	12.5807	12.4017	12.6293	7	2	0	4	0.144242	0.237571	5218.58	7603.03	5288.76	1298.13	1512.85	2847.95	1337		7460.73	4310.35	4713.61	5184.79	4423.42	7905.97	6902.96	9406.7	8371.25	5428.27	2696.31	3348.68	9767.67	6289.37	4341.8			161
1263	M700T14_1	699.864	699.86	699.871	13.8301	13.8135	13.8682	5	1	3	1	0.144372	0.237704	3422.06	4915.85	4364.93	602.36	1557.69	979.068	1313		3811.67	3762.82	3949.92	3030.92	2554.99	2305.34	5151.68	4911.21	6153.6	6057.45	4619.73	5494.27	4267.52	4631.67	2811.44	[301][M+1]+		10
1264	M940T12_1	940.452	940.45	940.458	11.5204	11.5	11.5276	3	0	3	0	0.145072	0.238414	3868.05	3838.76	5271.58	725.986	1417.66	1371.29	983		3697.44	4794.83	3056.86	4425.01	3366.1	6001.8	4454.55	3430.74	2607.28	2699.44	3699.66	5488.46	7433.91	4834.69	4901.17	[447][M+1]+		75
1265	M164T10	164.043	164.039	164.049	9.54301	9.51003	9.56125	12	3	5	4	0.145182	0.238526	4375.2	5715.36	6205.66	588.726	2215.63	813.002	1263		3910.95	3875.58	4536.97	5311.69	4240.81	8259.88	3036.53	4351.8	7689.91	5238.65	5508.5	7088.18	5212.56	6791.94	6427.14		[M+H-C4H8]+ 219.098	3
1266	M582T13_1	581.909	581.907	581.918	13.1419	13.1023	13.1797	6	3	1	2	0.145354	0.2387	2037.08	2663.61	2910.27	605.848	678.405	713.463	784		3058.29	1590.32	2059.71	1585.27	1891.83	3552.88	2160.73	3083.27	2645.48	1875.71	1700.54	2821.29	3350.39	3374.81	3304.3	[232][M]3+		132
1267	M142T0	141.957	141.954	141.961	0.287367	0.0525667	0.447567	11	3	3	4	0.145768	0.239118	3334.54	6560.8	6052.77	2683.9	3187.47	1586.12	2323		2254.6	2068.77	8090.93	2637.11	1621.3	7426.18	1441.15	9777.19	5897.24	8262.22	4251.25	5974.37	5906.58	8604.91	5526.73			1
1268	M843T11_1	843.348	843.343	843.35	11.2331	11.233	11.3507	5	1	4	0	0.146048	0.2394	982.636	3603.09	1538.75	333.72	3488.63	570.469	1351		718.436	1539.77	891.171	1017.21	746.597	9360.57	1084.87	2683.05	4125.21	761.761	1012.82	1236.34	2460.32	1692.21	1292.09			39
1269	M762T14_2	761.954	761.947	761.954	13.8468	13.8465	13.8979	3	3	0	0	0.146615	0.239971	1831.17	2439.7	2454.67	581.281	525.438	474.278	648		2275.09	2097.5	2308.32	962.77	1512.18	2965.79	2893.71	1664.98	2327.89	2346.12	2625.08	2849.19	2583.56	2586.18	1629.34		[M+K]+ 722.985 [M+Na]+ 738.959 [M+H]+ 760.94	10
1270	M263T2	262.579	262.573	262.583	1.9219	1.9207	1.96995	5	3	1	1	0.147119	0.240476	1537.62	1078.83	831.865	755.297	454.814	273.381	500		1244.97	2086.49	2533.77	668.058	1154.82	929.389	770.332	582.391	1619.44	1492.61	587.486	740.336	715.089	1297.74	818.673	[45][M+1]2+		14
1271	M804T13	803.848	803.844	803.853	12.7148	12.6518	12.7387	6	1	3	1	0.147159	0.240516	1993.56	1906.75	3198.15	620.173	601.315	1647.96	1189		1240.99	2517.68	1949.84	2703.42	1555.85	1403.4	2674.08	2441.03	1515	1500.25	1218.32	3927.53	5591.66	2505.99	2747.23		[M+Na]+ 780.861	13
1272	M112T7	112.017	112.015	112.02	7.31729	7.19385	7.49915	4	3	0	1	0.147181	0.240538	892.856	593.531	909.627	245.187	295.373	250.658	323		1112.02	757.606	539.01	948.758	1106.88	556.214	934.774	164.67	796.382	515.618	898.829	1266.04	1031.56	678.214	673.501			334
1273	M309T11	309.104	309.102	309.116	10.5001	10.2729	10.6939	21	5	4	5	0.148008	0.241365	24754.2	13823.4	27268.4	9297.43	9595.32	12734.6	6331		20309.2	38708.9	28051.8	22731.9	13969.3	638.51	23563.9	19836.6	18020.9	7057.04	10141.7	26117.3	38406.8	40949.5	20726.6	[70][M]2+		81
1274	M526T15	525.799	525.796	525.805	15.343	15.0675	15.4981	12	2	0	3	0.148296	0.241652	9851.8	4203.23	11054	3321.4	901.089	8802.29	1768		7714.38	15693.2	8232.85	9375.64	8242.9	3424.76	4005.76	5058.58	3298.14	5228.91	6265.26	26656	5871.58	7584.49	8892.62			31
1275	M227T11	227.171	227.169	227.175	11.3372	11.2704	11.4731	5	1	0	3	0.14884	0.242193	3234.58	4058.49	3775.33	309.503	605.963	842.29	886		3261.03	2857.28	3492.41	2990.12	3572.04	3445.9	3544.52	4525.29	3944.66	4832.1	3531.85	5162.69	3167.53	3920.01	3094.58			44
1276	M374T10	374.183	374.176	374.186	10.2259	10.2147	10.2564	6	1	3	2	0.148901	0.242253	2184.82	1444.11	2661.87	875.068	872.485	996.421	693		1503.22	3472.04	1670.53	2719.17	1559.16	2352.96	2344.08	466.672	1260.76	796.065	1389.11	2799.64	3920.62	3208.44	1991.55	[108][M+1]+		20
1277	M556T12_1	556.225	556.22	556.233	12.1784	11.894	12.2126	9	3	3	3	0.148987	0.242339	1432.41	2891.04	2886.88	703.617	957.913	1822.54	772		1426.14	2293.53	1434.96	1663.71	343.722	4422.93	1813.53	2978.26	2685.15	2555.35	1956.94	2669.37	6057.04	1502.1	2248.97		[M+K+NH3]+ 500.237	36
1278	M985T12_1	985.443	985.432	985.444	12.3205	12.277	12.332	5	0	5	0	0.149057	0.242408	2868.85	9055.52	4566.16	3069.37	3103.82	7026.55	3408		2626.25	8128.32	2147.32	1051.21	391.161	12888.8	9901.09	10524.3	6999.41	4963.97	0	6881.28	15949.5	0	0	[479][M]+	[2M+Na]+ 481.225 [M+Na]+ 962.459	26
1279	M199T14	198.583	198.577	198.586	13.8301	13.8135	13.8652	7	1	5	1	0.149342	0.24269	4222.48	5529.58	5364.62	870.524	1400.21	823.839	1258		4058.63	2792.23	4718.88	4536.89	5005.76	5872.03	6743.06	6654.44	5024.02	3354.35	3924.61	5534.21	5598.36	5984.2	5781.7	[21][M+1]+		10
1280	M351T9	351.178	351.17	351.18	9.22426	9.20162	9.24252	6	1	3	2	0.149598	0.242944	1968.18	1358.25	1319.52	610.524	579.988	423.45	455		2458.65	1479.23	1617.46	1499.59	2785.95	1899.63	1228.07	796.944	2028.78	837.837	1525.95	935.748	1895.09	878.778	1362.02		[M+H+K]2+ 662.394	186
1281	M413T11_2	413.168	413.167	413.178	11.1176	11.0966	11.1502	3	3	0	0	0.149753	0.243097	2563.52	3736.69	4339.11	803.377	1125.91	1887.41	1115		2012.56	3860.76	1814.36	2695.42	2434.51	5730.45	3426.86	3365.81	3084.96	3075.37	1689.33	4751.13	6943.57	4478.04	3833.46		[M+K]+ 374.201	62
1282	M673T11_2	673.276	673.273	673.284	11.2997	11.1979	11.4116	8	5	0	1	0.150087	0.243427	6295.66	7636.24	11862.6	2814.41	3382.95	6115.89	3654		7383.27	1447.96	8483.66	7780.83	6382.58	12527.2	9480.06	6489.94	5715.52	3968.46	4248.71	13478.2	20713.6	12256.3	8616.16	[289][M]+		102
1283	M253T17	252.935	252.933	252.938	16.9181	16.9033	17.0994	5	3	1	1	0.150303	0.24364	859.199	1425.4	1252.81	388.669	516.185	386.445	506		1259.08	498.398	1227.98	437.327	873.21	2208.52	1528.97	1370.37	1225.16	794	1259.92	1791.49	1410.1	1033.96	768.562		[M+2Na-H]+ 207.965	17
1284	M221T14_2	220.592	220.589	220.598	13.8468	13.8135	13.9803	15	5	4	5	0.150606	0.243939	25293.9	22329.1	20684.3	3537.4	1625.88	4649.84	5188		23604.7	31203.9	25684.7	22126.4	23849.9	22318.8	20172.2	21464.5	23307.7	24382.5	21597	21606.3	21839.1	25474.5	12904.7	[32][M]2+		10
1285	M338T17	338.413	338.409	338.417	16.9326	16.8683	17.0661	5	1	3	1	0.150789	0.244118	503.86	978.508	900.366	599.022	124.08	250.185	331		436.904	0	0	625.5	1456.9	1076.77	876.014	813.813	1059.06	1066.89	746.022	935.467	590.376	1251.18	978.782			17
1286	M319T14_1	318.641	318.634	318.646	13.8465	13.6967	13.9802	15	5	4	4	0.150849	0.244177	27254.4	31009.5	21209.7	2853.38	3537.31	12010.6	6224		30269.2	27551	29770.1	24134.7	24547.2	34235.1	28969	26014.2	31636	34193.4	28717	26721.2	27160.7	0	23449.7		[M+H-CH4]+ 333.661	10
1287	M547T12_2	547.276	547.274	547.286	11.5016	11.4194	11.5992	5	3	1	1	0.150854	0.244182	15100.3	4333.98	6425.75	13932.1	2778.05	4245.95	6861		2704.16	8136.13	5067.72	34358.9	25234.6	8986.76	4744.13	2725.86	2106.75	3106.39	3230.2	2067.65	9900.46	11820.5	5109.99		[M+H]+ 546.273	66
1288	M148T17_1	147.539	147.535	147.542	17.3489	17.0791	17.4513	9	3	4	1	0.151537	0.244852	1388.04	2237.12	1620.19	454.993	956.027	426.304	555		825.66	1801.44	1706.36	967.774	1638.94	1670.34	3789.1	1726.38	1474.23	2525.58	1702.27	1255.25	1104.4	2051.5	1987.55		[M+2K]2+ 217.154	6
1289	M215T3	215.001	214.995	215.004	2.5865	2.49577	2.69402	6	0	4	1	0.151864	0.245172	693.948	1004.25	961.201	225.707	248.697	280.438	392		624.789	572.429	1096.06	597.554	578.902	878.702	879.824	1436.23	832.666	993.851	1134.76	1223.02	1028.85	915.614	503.758			354
1290	M158T11	158.15	158.147	158.155	11.5	11.4832	11.8678	17	5	5	5	0.151868	0.245176	44132.1	46319.4	47261.1	2694.84	2750.53	1621.43	8414		48367.7	41690.4	42931.4	45163.9	42507.2	47397.9	47046.6	41468.2	48288.4	47395.8	48214.1	48606.2	48169.8	46614.9	44700.7	[8][M]+		66
1291	M187T21	186.953	186.951	186.958	21.4367	21.1548	21.5363	9	3	1	1	0.151993	0.245299	19490.6	8824.47	15376.1	12374.1	6392.64	1460.66	1968		15193.7	18589.9	40956.8	11172	11540.9	2306.7	13884.2	13149.5	1367.45	13414.5	13028.8	15732.9	15253.9	17002.6	15862.4			175
1292	M303T16_2	303.166	303.162	303.17	16.1914	16.0653	16.4167	4	0	1	3	0.152116	0.245418	3587.3	2785.92	3437.36	559.054	860.993	420.641	807		3373.07	3389.63	4326.17	2891.92	3955.69	2588.35	1670.43	4047.26	2600.17	3023.38	3156.87	3199.53	4174.31	3275.55	3380.53		[2M+2K-H]+ 113.119	98
1293	M364T10_1	364.162	364.155	364.166	9.67882	9.5617	9.71022	13	4	5	4	0.152518	0.24581	5400.62	6308.45	9535.69	1583.11	3534.61	4132.61	2144		3775.23	4489.49	7780.98	6140	4817.41	12250.5	6454.8	5229.7	4486.48	3120.77	3790.03	10354	14968.7	10861.8	7703.93	[99][M+1]+		50
1294	M747T11	747.354	747.35	747.363	11.1493	11.1074	11.1836	8	3	2	3	0.152529	0.245821	2566.21	1665.78	4834.45	458.467	2098.4	3673.53	1124		2254.88	2071.66	3174.34	2899.48	2430.68	0	3766.34	4148.68	159.026	254.829	1716.23	4070.62	10644.1	5878.42	1862.86	[327][M+2]+		62
1295	M618T12_2	618.258	618.256	618.262	12.2048	12.1736	12.2156	6	0	3	3	0.152757	0.246043	3699.12	2826.47	4016.91	753.082	689.334	1241.26	1337		3528.16	4227.54	3182.49	4695.37	2862.07	3361.03	3589.84	2945.52	2202.2	2033.78	2787.86	3502.8	6080.05	4057.28	3656.58		[M+H-CO]+ 645.245	36
1296	M194T10_2	194.11	194.104	194.116	10.4108	10.3205	10.8018	5	2	0	3	0.152859	0.246142	1673.92	1648.42	2232.4	410.165	175.343	736.123	747		2173.74	1603.28	1994.39	1430.36	1167.85	1524.29	1858.04	1818.72	1551.51	1489.55	2083.08	2197.2	3476.09	1837.53	1568.1			170
1297	M308T9	308.171	308.164	308.172	9.07222	9.02208	9.09308	7	2	4	1	0.152945	0.246226	2545.03	2968.18	4398.49	484.023	979.884	2285.57	1420		2382.4	3367.8	2120.32	2540.5	2314.14	4018.44	3875.1	2805.45	1697.72	2444.17	1746.35	5644.41	7402.41	4601.93	2597.32	[69][M+1]+		45
1298	M900T0	900.158	900.156	900.162	0.319383	0.269317	0.335467	3	3	0	0	0.15316	0.246435	1771.87	40.55	94.1239	2563.67	61.7457	153.652	1048		6220.35	1488.49	118.667	0	1031.82	0	0	63.179	139.571	0	52.1396	53.5954	0	364.884	0			15
1299	M598T12_1	597.757	597.747	597.762	11.8135	11.7607	11.8331	8	2	5	1	0.153619	0.24688	3286.4	4420.51	4843.97	820.565	884.268	1723.26	1033		3071.46	2569.61	2939.33	4698.85	3152.77	5855.32	3709.03	4628.78	3747.91	4161.52	2841.01	4172.39	7167.86	6007.66	4030.93			65
1300	M732T12_1	731.776	731.77	731.776	12.3734	12.327	12.3984	3	0	3	0	0.154116	0.24736	2657.37	4198.54	4234.37	940.84	1443.27	1603.99	1726		1884.14	4154.32	2883.99	2497.68	1866.72	6526.8	3854.03	4281.9	3734.73	2595.22	2876.46	3844.22	7017.81	3640.71	3792.66		[M+Na]+ 708.796	67
1301	M704T12	703.796	703.793	703.797	12.3715	12.3364	12.3958	6	2	1	3	0.154817	0.248037	2106.45	2033.07	3361.44	656.139	547.762	1758.19	1095		1268.27	2912.55	1982.66	2598.07	1770.71	1896.23	2705.16	2493.68	1430.98	1639.28	2508.78	2691.02	6416.13	3180.58	2010.67			67
1302	M536T14	535.824	535.82	535.825	14.3409	14.2091	14.5307	3	3	0	0	0.155118	0.248326	1011.82	726.322	700.909	199.557	351.013	203.792	335		950.588	1188.02	1135.08	1093.87	691.553	637.961	853.573	707.647	232.329	1200.1	802.037	809.404	865.181	360.269	667.651			52
1303	M404T12	404.309	404.305	404.312	11.9742	11.7607	12.0343	3	0	3	0	0.155243	0.248446	164138	118979	152283	26458.2	46417.4	30161.4	11390		193358	143526	150204	192424	141176	58585.8	88192.4	177548	140811	129757	148452	140970	204835	137743	129413		[M+Na]+ 381.315	29
1304	M220T17_1	220.116	220.108	220.12	17.2458	17.016	17.3829	8	4	2	1	0.15525	0.248453	1631.57	2683.33	1330.4	721.658	1420.01	963.168	818		406.448	1861.12	1977.32	2271.82	1641.17	497.547	2093.75	3993.42	3690.42	3141.51	845.284	1351.27	543.598	2974.1	937.75			46
1305	M603T13_1	602.752	602.745	602.754	12.7607	12.7552	12.7684	3	0	3	0	0.155787	0.248968	1911.82	2090.22	2806.76	278.535	676.016	1004.75	799		2094.61	2252.88	1910.98	1759.43	1541.18	3176.6	1850.44	2098.8	1997.71	1327.56	1561.12	3338.98	4084.15	2978.88	2070.66	[247][M+1]2+		58
1306	M570T12_1	569.741	569.735	569.744	12.3819	12.3437	12.3958	5	0	3	2	0.15639	0.249545	1141.97	2530.11	2041.39	688.683	1115.52	1304.5	845		747.579	2230.67	501.161	1383.77	846.65	3799.32	2778.16	3143.44	2038.92	890.712	1712.7	2595.61	3485.85	0	2412.81	[222][M+1]2+		67
1307	M129T8_1	128.949	128.945	128.951	8.09227	7.91448	8.29203	5	3	1	0	0.156448	0.2496	1481.73	1204.49	902.365	255.195	677.749	234.383	560		1096.63	1469.22	1666.17	1422.02	1754.59	1098.1	672.569	2347.2	717.648	1186.95	649.614	1183.53	919.297	685.414	1073.97			317
1308	M343T2	343.12	343.115	343.124	1.87331	1.80865	1.89055	10	3	4	2	0.156737	0.249876	1985.35	1170.24	857.334	1310.05	343.003	713.391	742		1753.46	4250.97	890.418	1377.15	1654.76	1185.18	784.653	927.742	1670.36	1283.28	789.658	273.799	2056.8	808.606	357.809		[M+H]+ 342.117	69
1309	M224T17_2	224.028	224.023	224.036	16.9387	16.6991	17.086	9	0	3	4	0.157346	0.250455	2688.83	2416.62	1758.94	332.9	835.097	880.118	707		2202.29	2975.78	3008.96	2543.49	2713.62	1961.57	1608.29	1963.41	3628.72	2921.09	1251.75	1109.89	2651.01	2782.43	999.599		[M+Na+NaCOOH]+ 133.053 [M+Na+NH3]+ 184.007	17
1310	M140T15_1	140.135	140.132	140.138	15.1478	14.8875	15.348	15	3	2	1	0.157564	0.250663	184540	102825	96118.8	126861	22279	14399.4	10777		250538	106887	92619.4	94595.5	378060	110332	112099	63114	115549	113032	100977	103440	94064.1	109721	72392.7			43
1311	M909T11	909.381	909.376	909.382	11.302	11.2949	11.3262	3	3	0	0	0.157587	0.250684	1635.22	1706.27	2592.52	320.328	1043.1	883.935	689		1169.97	1444.2	1839.58	1943.73	1778.6	3392.96	1638.49	1731.67	1158.15	610.073	1395.43	2365.8	3626.28	3285.64	2289.43			102
1312	M731T11	731.31	731.301	731.314	10.5081	10.3267	10.5297	7	2	2	3	0.158408	0.251462	2163.03	1638.27	3127.96	610.664	655.262	1780	1003		1633.86	2945.94	2473.98	2294.53	1466.84	2538.71	2033.09	1563.25	1046.84	1009.48	1597.42	2836.36	4982.17	4956.85	1267.01			81
1313	M197T12	196.59	196.584	196.592	12.3178	12.291	12.3544	7	3	2	2	0.158726	0.251762	1374.66	1502.96	1096.12	401.309	306.644	214.837	449		2054.6	1405.05	1069.25	1118.8	1225.61	1893.66	1412.13	1261.08	1752.39	1195.54	946.757	1382.56	1243.09	1049.83	858.38			26
1314	M517T11	516.773	516.771	516.775	11.301	11.1659	11.3278	3	0	3	0	0.158887	0.251914	987.752	721.844	939.351	323.958	59.922	176.735	335		693.305	956.797	669.042	1202.29	1417.33	708.708	745.745	807.002	703.603	644.164	986.211	1022.14	757.54	763.598	1167.27			102
1315	M282T17_2	281.906	281.901	281.913	17.2103	17.0489	17.4163	12	4	3	4	0.159521	0.25251	2110.6	3604.84	2759.9	1057.97	1259.62	1102.5	840		3800.32	1294.78	1866.12	1204.86	2386.93	3497.91	4372.31	5268.74	2814.17	2071.07	1935.61	3315.94	4247.58	2827.18	1473.18		[M+H]+ 280.903	35
1316	M844T11	844.375	844.374	844.38	11.3528	11.3502	11.3634	4	1	0	3	0.159713	0.252691	1698.42	1391.31	2428.51	773.013	667.734	970.037	713		1445.58	1933.16	835.278	2893.31	1384.76	2075.61	2142.33	1120.06	814.475	804.059	909.727	2670.35	3468.46	2927.21	2166.8	[390][M+1]+		158
1317	M114T16_1	114.124	114.122	114.127	15.8231	15.7149	16.0152	14	3	4	2	0.159826	0.252797	25409.1	30102.9	41097.5	7743.51	8261.8	18035	4232		13191.5	33193	30826.1	25202.2	24632.6	41078.9	20197.8	24863.3	35212.4	29162.1	31540.1	50518.7	68441.1	26238.9	28748.5			108
1318	M674T11_2	674.289	674.288	674.291	10.8963	10.8779	10.9005	3	0	3	0	0.159831	0.252802	7092.64	5359.11	9661.18	2342.65	2194.26	4739.69	3042		5897.16	9920.43	4966.91	9325.05	5353.66	7405.47	8035.14	3823.52	4252.78	3278.63	4633.57	9554.51	17101	10319.8	6697.05			140
1319	M601T13_2	601.262	601.258	601.27	12.7647	12.7341	12.7794	11	5	2	4	0.159959	0.252922	19325.3	16648.7	30312.9	5770.16	10106.7	15214.1	9301		14186.6	29057.1	18232.9	19114.9	16034.8	0	25996.3	22716.1	19062	15469.2	11749.4	31352.6	53626.2	30573.8	24262.4		[3M+2K]2+ 374.86	58
1320	M515T13_2	515.23	515.225	515.233	12.5227	12.4636	12.7627	9	4	2	3	0.160104	0.253058	3205.4	4562.95	6050.57	1181.69	1565.05	3214.58	1923		2381.59	5200.71	2404.92	3348.56	2691.24	6191.28	4990.08	5506.5	3951.2	2175.67	2441.09	9012	9744.24	3735.71	5319.81		[2M+3H]3+ 771.322	126
1321	M323T17_1	322.67	322.663	322.676	16.9159	16.6824	17.2161	7	4	0	3	0.160249	0.253194	1805.7	1218.85	1204.25	522.408	425.848	608.669	548		2658.36	1741.3	1862.63	1388.11	1378.1	1702.43	1078.52	1618.48	981.928	712.88	2261.46	977.977	1117.49	712.57	951.761			17
1322	M845T13_1	845.355	845.345	845.359	12.9295	12.9064	12.9802	7	1	3	3	0.160303	0.253244	4036.25	2828.59	5215.92	826.934	2190.74	2121.62	1201		3355.35	4136.01	3810.25	5410.62	3469.03	407.18	5851.68	3838.3	2991.72	1054.05	3683.17	3605.88	8800.33	4752.19	5238.03	[392][M]2+		185
1323	M525T8	525.278	525.267	525.281	8.40118	8.39257	8.40957	8	2	4	2	0.160356	0.253294	2268.21	2983.08	3185.79	347.251	867.909	868.666	833		2508.79	1808.51	2703.65	2167.73	2152.37	3124.81	1819.52	2539.03	4144.68	3287.37	2824.42	3215.79	3773.08	1937.75	4177.92			233
1324	M135T11	134.508	134.503	134.513	10.8414	10.6465	10.9113	3	0	3	0	0.160412	0.253346	1144.95	698.054	760.282	377.337	380.474	351.578	375		1079.42	1536.54	1511.43	661.194	936.201	896.896	839.054	549.549	112.863	1091.91	936.54	1043.22	211.475	607.474	1002.7			73
1325	M830T12_2	830.376	830.374	830.386	11.6201	11.6008	11.6451	5	3	1	1	0.161921	0.254752	2968.76	4578.56	6440.05	278.121	1789.63	4242.74	1460		2869.55	3402.64	2972.66	2635.19	2963.74	7289.93	4616.77	4671.82	3996.36	2317.92	2336.59	5199.07	13437.5	6897.09	4330.03			197
1326	M108T17	107.957	107.952	107.959	17.3162	17.1797	17.36	9	5	1	2	0.162017	0.254841	1898.51	3020.4	2407.12	667.839	1050.61	822.454	691		1439.16	1713.14	2306.81	1196.96	2836.48	1246	3324.29	3317.18	3161.51	4053.01	954.763	2883.45	2553.05	2779.22	2865.1		[M+H-C6H10O4]+ 253.017	22
1327	M699T14_3	699.371	699.366	699.378	13.842	13.8135	13.8682	8	2	2	4	0.162364	0.255163	8396.33	10337.1	8576.61	1746.57	1574.9	1609.67	2512		6697.78	11159.3	8447.06	8566.29	7111.23	9972.84	10640.6	8207.38	12607.4	10257.1	6667	7931.94	10814.4	9523.55	7946.18		[M+K]+ 660.407	10
1328	M192T19	191.974	191.969	191.978	18.7503	18.5665	19.0355	9	4	1	2	0.162465	0.255257	1776.88	1138.44	1557.21	399.805	323.931	691.88	486		2115.76	2245.99	1671.39	1273.02	1578.23	1421.37	1141.54	659.549	1020.72	1449.04	669.535	1446.27	1940.67	1240.99	2488.6			328
1329	M396T11_2	396.162	396.157	396.166	11.4171	11.39	11.4689	7	1	3	3	0.162774	0.255543	1859.79	2309.29	1344.91	873.709	473.009	812.743	730		1795.6	3241.52	1259.4	2012.38	990.063	2939.69	2112.11	2454.64	1652.47	2387.55	1194.99	322.249	1298.04	2598.13	1311.15	[126][M+1]+		23
1330	M200T14_2	200.079	200.075	200.084	13.845	13.8135	13.8652	13	4	4	5	0.163207	0.255942	23302.4	26437.6	20900.8	5717.94	1026.83	4570.55	4562		29772.3	14358.8	25087.8	21987.2	25306	26990.4	27539.8	25356.7	26976.5	25324.8	16312.3	16936.2	22833.3	27462	20960.1		[M+Na+K]2+ 338.209	10
1331	M623T13_1	623.287	623.277	623.291	12.7272	12.6172	12.7552	11	3	5	3	0.163428	0.256146	5430.32	6702.82	8531.88	2359.96	1765.13	2925.41	2323		3776.52	9261.71	5264.58	5610.08	3238.7	7598.51	7525.85	8514.44	5794.79	4080.49	4891.36	8834.22	12718.4	9332.49	6882.89	[252][M]+	[M+Na]+ 600.303	13
1332	M177T2	176.969	176.966	176.973	2.092	1.90898	2.13285	6	4	1	0	0.163643	0.256344	2220.96	1538.63	1772.51	520.887	375.507	664.283	537		1981.58	2772.46	2459.15	2453.59	1438.03	1112.89	1551.13	1274.58	1672.95	2081.63	1571.57	2059.23	698.292	2261.34	2272.11			224
1333	M195T19	194.932	194.928	194.933	19.4325	19.351	19.4694	4	0	3	1	0.16382	0.256506	998.968	1292.86	979.187	258.763	375.455	106.384	341		1125.57	832.666	1177.5	1231.74	627.362	1012.19	1299.29	905.724	1864.86	1382.23	894.252	1088.87	1096.27	874.661	941.883			355
1334	M817T13_3	817.364	817.357	817.368	12.9666	12.9512	12.98	10	3	3	4	0.163869	0.256551	9037.89	6683.03	13407.7	2841.43	3896.3	7712.72	3680		8717.03	12505.4	6035.28	11326.2	6605.56	4071.62	10508.3	10698.6	1891.88	6244.67	6041.94	11897.1	26495.7	12091.2	10512.9	[376][M]+	[M+2K-H]+ 740.438	127
1335	M258T10_1	257.554	257.547	257.559	9.52706	9.52672	9.64562	14	5	5	4	0.163956	0.256631	5295.63	6728.72	6858.04	1784.97	1389.91	476.536	1601		2568.05	4650.32	6867.61	5565.33	6826.82	8689.81	7325.59	5496.81	6816.84	5314.55	7278.46	7040.25	6877.01	6044.82	7049.64			3
1336	M372T14	372.11	372.104	372.116	13.8466	13.8135	13.8652	10	3	4	3	0.16459	0.257213	4525.59	4704.22	4173.89	142.372	479.021	518.749	1129		4427.08	4658.72	4649.48	4559.75	4332.89	4887.27	4154.15	4601.02	5419.2	4459.45	4390.41	4530.1	3255.79	4352.91	4340.25	[105][M]2+		10
1337	M641T12_2	641.263	641.259	641.267	12.3873	12.351	12.4124	10	4	2	4	0.165049	0.257633	7048.51	6271.66	10993.8	1130.48	3136.97	5886.34	2570		5867.26	8876.26	6483.98	7171.73	6843.33	6413.86	9656.24	7769.35	1207.86	6311	4715.19	16274.7	17537.3	10779.2	5662.4	[267][M]2+		115
1338	M588T12_1	587.733	587.727	587.741	12.2281	12.1956	12.4721	7	2	2	3	0.165629	0.258163	852.813	3827.99	969.394	634.223	4394.61	775.467	1721		433.612	1727.23	1249.09	700.061	154.068	11034.2	1158.8	1032.71	5062.6	851.646	643.458	2019.77	1428.14	0	755.604		[M+K]+ 548.768	36
1339	M435T11	434.707	434.702	434.71	11.3106	11.302	11.3282	8	3	2	3	0.165737	0.258261	1462.48	1831.81	2524.54	254.285	673.363	1250.12	1014		1667.19	1696.21	1070.3	1499.5	1379.22	2956.95	1774.77	1601.28	1678.11	1147.92	1658.8	2983.24	4265.65	2685.16	1029.88			102
1340	M551T14_3	551.343	551.339	551.35	14.1011	13.9285	14.1161	9	2	3	4	0.16575	0.258273	7198.87	14153.1	11583.7	5002.47	4079.59	6844.36	1910		7892.63	14320.9	8923.87	2878.28	1978.65	14103.3	7979.83	19335	15403.7	13943.8	15887.6	17272.3	11655.2	0	13103.5	[211][M]+	[M+Na]+ 528.356	129
1341	M127T15	127.12	127.116	127.122	14.9327	14.5308	15.3077	6	2	1	3	0.165776	0.258297	3394.77	4639.44	3224.82	1040.75	764.752	1613.25	793		2882.25	1861.86	3648.33	4131.88	4449.53	5348.44	5005.4	4466.58	4983.99	3392.77	2169.73	1253	3025.16	4551.92	5124.3			276
1342	M794T12_2	793.841	793.837	793.845	12.4399	12.2514	12.4642	8	5	0	3	0.166339	0.258808	3556.8	4721.52	2825.48	1362.29	735.993	2040.32	1517		4749.69	4603.52	4152.11	2655.06	1623.62	5308.84	5233.51	5231.56	3964.23	3869.45	2065.81	2653.27	5412.22	0	3996.11		[M+K]+ 754.87 [M+Na]+ 770.844 [M+H]+ 792.826	192
1343	M201T10_1	201.054	201.051	201.061	9.64667	9.54418	9.69353	15	5	5	5	0.166438	0.258898	23469.5	25333.1	34438.8	5492.24	8836.55	11791.1	6253		18416.7	32426.9	23667.7	23211.8	19624.1	40061.8	23810.4	25390.1	20303.6	17099.8	17417.7	38364.4	49200.6	37586.3	29625			82
1344	M377T9_2	377.206	377.203	377.211	8.7273	8.7099	8.84288	11	5	2	4	0.166458	0.258916	4040.93	5290.39	3583.37	1907.28	1035.36	945.762	1113		4141.45	758.606	4907.27	5608.48	4788.83	5926.89	4245.39	6642.81	5326.47	4310.4	4152.46	3806.8	4063.26	1906.9	3987.41			245
1345	M964T12	964.467	964.463	964.473	12.3186	12.1654	12.332	10	2	4	3	0.166531	0.258983	7749.28	6567.51	11214.9	1955.65	3689.45	4945.07	3314		6498.05	10902.5	7327.7	8130.8	5887.35	8251.5	8474.77	10537.2	1439.44	4134.61	6084.36	10456.6	19367.4	11055.8	9110.45	[463][M+1]+		26
1346	M482T12_3	482.236	482.228	482.238	12.3265	12.277	12.4342	8	2	3	2	0.166994	0.259402	2058.97	3708.04	4126.66	1257.89	1258.82	2329.94	1476		2079.82	3634.59	2921.43	630.671	1028.33	5332.33	2557.57	4786.12	2860.57	3003.63	2758.16	3798.66	7562.72	1465.98	5047.78		[M+H]+ 481.225 [M+2H]2+ 962.459	26
1347	M228T10_2	228.26	228.257	228.263	9.76267	9.5969	9.8003	6	2	4	0	0.167108	0.259505	936.775	1102.78	629.073	371.699	204.159	485.695	494		642.877	693.554	1266.01	668.49	1412.94	1009.84	1307.09	1233.03	1169.32	794.635	0	845.547	285.073	787.772	1226.97			327
1348	M706T13	705.772	705.763	705.775	12.5771	12.5655	12.5872	3	0	3	0	0.167705	0.260044	1401.63	1612.41	2139.01	485.029	546.454	711.716	833		946.87	2082.66	1105.01	1736.75	1136.84	1886.26	2364.84	1570	936.749	1304.2	1463.37	2031.12	3347.61	1985.53	1867.44			161
1349	M313T10	313.157	313.155	313.167	9.56088	9.47462	9.59347	13	5	3	5	0.167921	0.260239	7640.45	7600.83	12586	2599.32	3412.92	6397.14	4165		6872.91	9177.5	5437.23	11373.3	5341.34	6875.42	10716.5	11372.9	5772.99	3266.26	4897.19	15703.9	21700.3	11168.9	9459.56			95
1350	M523T12_2	523.224	523.214	523.227	12.2089	12.0104	12.2291	11	3	4	4	0.168332	0.260608	8403.36	7019.13	13341.7	4428.16	4174.11	6544.8	3010		9682.74	11665.8	9630.51	10418.3	619.495	1021.85	9476.89	12120.5	6707.96	5768.44	6895.41	13230.6	23394.1	14956.5	8231.76	[194][M]2+		36
1351	M682T12_2	681.782	681.778	681.791	12.3645	12.3011	12.3958	8	4	1	3	0.168792	0.261022	3624.09	5294.93	5535.05	863.038	1218.76	2370.16	1421		2768.61	4365.39	4546.63	2709.93	3729.9	6922.37	6213.35	4040.98	4503.12	4794.81	3038.7	5002.37	9476.52	5121.63	5036.03		[M+H-C2H4]+ 708.796	67
1352	M251T17	250.934	250.928	250.938	16.9339	16.6657	17.1242	16	4	5	4	0.168954	0.261167	89361.2	104901	95134.2	16848.3	11990.4	4423.04	10405		67040.1	113284	93470	90491.5	82521	105274	100475	125219	99037.2	94502.3	96069.3	88088.5	96710.6	94665.5	100137		[2M+2K-H]+ 87.0132	17
1353	M802T11	802.347	802.341	802.352	11.3337	11.2851	11.4028	9	3	2	2	0.169301	0.261478	3170.91	4766.83	5832.84	835.873	2406.89	2556.13	1439		2942.1	4646.1	2653.05	2934.44	2678.86	6849.92	5764.04	6860.37	1990.66	2369.17	3416.64	6534.06	9138.22	6988.96	3086.31			44
1354	M181T9	181.058	181.054	181.061	8.60925	8.59315	8.62367	12	4	4	4	0.169313	0.261489	8133.74	8943.37	13078	1956.45	3124.64	6119.55	3996		7157.36	11602.4	7690.12	6986.36	7232.42	13250.8	10528.4	8042.03	7984.09	4911.61	4495.85	14733	20402.3	16016.1	9742.65	[16][M]2+		61
1355	M188T17	187.97	187.964	187.974	17.3369	17.1007	17.7775	14	2	2	5	0.169852	0.261969	7907.03	9840.01	5102.06	4483.72	2773.1	3671.59	1515		8648.81	13697.6	10355.3	3331.66	3501.8	10590.3	8819.34	5555.63	12579.3	11655.5	8004.86	6501.68	874.874	8646.72	1482.18		[M+K]+ 149.006	6
1356	M114T7_2	114.125	114.123	114.128	6.78497	6.72442	7.05012	7	3	2	2	0.170082	0.262175	4966.88	2714.99	3478.48	1739.41	2161.35	1360.03	1487		6016.29	3860.51	4210.45	7479.98	3267.18	1567.34	5340.92	929.946	4770.96	965.772	4755.55	4098.3	3033.78	1315.13	4189.65			213
1357	M247T14	246.641	246.635	246.647	13.719	13.6467	14.0515	5	2	0	3	0.170205	0.262284	1307.12	1490.51	1111.51	266.887	320.653	295.899	457		1602.07	1194.72	1394.54	1437.84	906.423	1010.41	1570.47	1436.05	1533.28	1902.32	966.966	831.692	907.544	1503.27	1348.07			12
1358	M352T11	351.616	351.61	351.619	11.0982	11.0125	11.1039	11	3	5	3	0.170459	0.26251	2915.57	4155.88	4560.1	295.329	1546.43	1695.45	1748		2726.95	2964.37	2516.48	3241.78	3128.25	5951.76	3644.03	5464.91	3567.56	2151.15	2490.9	4445.1	6861.9	5475.51	3527.08	[93][M+1]2+		111
1359	M611T12_2	611.274	611.271	611.278	11.8131	11.6618	11.8345	3	0	0	3	0.17046	0.262512	806.939	533.743	884.713	180.783	325.755	329.968	297		554.966	744.496	774	1011.67	949.562	751.136	557.745	836.463	0	523.373	1353.05	426.916	861.339	836.502	945.756		[M+H]+ 610.267	65
1360	M324T11	323.622	323.615	323.627	10.8323	10.7273	10.8795	13	5	5	2	0.170614	0.262649	3298.27	6085.02	7813.41	1850.25	4292.2	4001.01	1929		1474.18	6384.47	2868.39	3276.34	2487.99	11140.3	3078.64	10333.9	3715.09	2157.15	3163.07	7545.67	14206.6	7508.28	6643.43			73
1361	M290T17	289.937	289.932	289.946	16.9803	16.7806	17.0494	12	3	4	5	0.170679	0.262706	2789.83	2130.58	3339.61	651.678	927.155	1178.6	787		2731.93	1923.54	3640.4	3157.37	2495.94	1190.19	1862.55	2225.91	3649.86	1724.38	2709.26	4681.09	3615.61	4028.42	1663.66		[M+K]+ 250.968	17
1362	M779T11_2	779.359	779.354	779.366	11.3958	11.2621	11.4028	12	4	3	4	0.170689	0.262715	15535.6	11155.5	24115.3	8717.49	10454	11480.1	6870		16173.8	24992.7	16692.1	18555.4	1264.01	945.07	20591.5	22032	0	12208.8	8471.25	24587.8	40016	27566.4	19935.3	[352][M]+		49
1363	M433T11	433.199	433.19	433.204	10.6904	10.5942	10.7004	8	1	4	3	0.17097	0.262965	2557.73	3838.39	2978.28	513.674	698.904	1536.22	1107		2085.59	3228.77	2762.59	2715.54	1996.16	4975.47	3368	3343.92	3452.02	4052.54	1877.36	1895.52	4974.42	4307.65	1836.47			24
1364	M235T5	234.941	234.937	234.944	5.00278	4.98578	5.1862	3	0	0	3	0.171644	0.263562	386.579	452.196	958.453	348.391	344.264	690.853	352		140.665	312.25	840.651	639.329	0	779.662	758.686	200.224	0	522.409	730.584	1360.19	486.613	262.225	1952.65			369
1365	M639T13_2	639.281	639.277	639.284	12.7602	12.7303	12.9128	3	3	0	0	0.172192	0.264045	2008.34	2901.75	2602.91	712.66	580.373	820.376	1083		3078.39	1212.97	2270.25	1883.79	1596.28	2275.98	3098.14	3080.6	3680.39	2373.64	1766.02	2308.04	3527.72	3423.34	1989.43			58
1366	M219T2	219.023	219.018	219.024	1.92142	1.90465	1.954	7	4	3	0	0.172287	0.264129	1572.6	912.745	1191.11	627.889	273.677	579.986	515		896.697	1931.29	1895.47	903.722	2235.8	1296.3	649.998	793.909	1097.94	725.58	989.561	891.567	2167.47	680.558	1226.38			14
1367	M713T11_2	713.295	713.294	713.298	11.4616	11.4529	11.5313	3	3	0	0	0.172396	0.264226	3231.46	3440.1	5515.59	1620.21	1138.58	2790.99	1994		2639.23	5173.59	2993.61	4364.05	986.822	5202.16	3454.48	3631.01	2689.55	2223.31	2794.94	4961.18	9974.26	6121.52	3726.06		[M+Na]+ 690.301	76
1368	M965T13_2	965.443	965.442	965.448	13.2496	13.2146	13.2835	3	0	0	3	0.172397	0.264227	806.908	3588.14	2981.61	826.408	1304.08	3650	1474		581.773	1345.18	1953.34	0	154.246	4567.75	3890.42	5019.26	2124.01	2339.27	1818.56	3521.01	9042.03	0	526.453	[464][M+1]+		172
1369	M276T2	276.073	276.065	276.074	1.93733	1.9059	1.96818	9	4	3	2	0.173041	0.264793	3126.48	1821.28	1128.03	2341.02	1407.39	344.75	1034		954.763	7064.78	3148.53	2450.1	2014.26	2355.08	895.671	234.695	1736.45	3884.49	644.942	916.842	1429.07	1203.21	1446.08			14
1370	M615T9	614.588	614.587	614.594	9.17587	9.14112	9.22445	4	3	0	1	0.173251	0.264977	1370.46	836.932	901.954	618.629	392.765	295.405	540		910.607	1338.11	1155.48	1009.18	2438.9	1150.48	683.148	216.349	1110.89	1023.79	599.479	1195.08	1151.56	982.416	581.23			266
1371	M743T14	743.43	743.427	743.439	13.7963	13.7468	13.81	4	3	0	1	0.173428	0.265132	2191.74	1625.22	1471.09	831.924	279.899	539.641	552		1317.27	3163.46	2742.83	2389.86	1345.28	1224.48	1694.29	1734.34	1500.56	1972.44	1587.22	1360.09	2076.44	624.444	1707.28			88
1372	M619T12_1	619.252	619.245	619.255	12.4017	12.1399	12.4624	7	3	2	1	0.173521	0.265214	2225.19	2680.21	4985.61	988.301	802.277	3812.24	1599		2616.89	2043.63	2407	3372.85	685.587	1987.99	3882.48	3122.69	2220.22	2187.67	1755.48	3926.61	11590.7	4194.4	3460.88		[M+H-H20]+ 636.268	115
1373	M746T11_2	746.355	746.349	746.358	11.132	11.0505	11.1539	9	2	3	4	0.173669	0.265344	13368.8	7669.1	17932.7	4930.38	8406.19	10007.6	2925		10347.5	21488.1	10352.7	14664.3	9991.27	0	13640.7	18890.7	0	5814.08	4597.94	17923.5	31971.6	21153.3	14017	[327][M+1]+		62
1374	M126T21	125.979	125.978	125.979	21.1859	21.1524	21.2019	3	0	3	0	0.173731	0.265398	510.963	582.818	275.808	354.222	219.256	129.529	270		1055.02	528.422	76.1252	512.728	382.516	719.719	536.249	513.41	860.753	283.958	78.1292	265.459	250.296	394.308	390.848			390
1375	M827T12_3	827.383	827.382	827.388	11.6604	11.6315	11.6965	3	3	0	0	0.1741	0.265721	3071.8	3285.69	5005.07	1015.51	1572.82	2190.25	1550		2057.8	4422.95	2096.83	3632.86	3148.57	5800.09	3233.69	3478.38	1893.98	2022.31	2590.01	3974.75	8463.27	5408.23	4589.07			34
1376	M881T13_2	881.354	881.345	881.358	12.6965	12.6725	12.7141	4	0	3	1	0.174218	0.265823	2039.81	2846.76	2560.56	455.133	835.793	576.175	689		1828.7	2375.9	1756.02	2656.77	1581.68	3117.36	3162.71	3446.97	3135.64	1371.14	1613.23	2625.76	3144.62	2852.23	2566.94		[M+K+NaCOOH]+ 774.396 [M+Na+NaCOOH]+ 790.37 [M+Na+HCOOH]+ 812.351	154
1377	M793T14	793.371	793.364	793.374	14.2303	14.2138	14.2654	4	0	1	3	0.175189	0.266669	619.243	580.621	1189.89	495.049	278.839	735.511	479		128.095	1376.1	399.534	838.013	354.474	268.305	348.255	643.463	681.121	961.961	838.067	574.574	2291.96	1590.3	654.523			11
1378	M280T11	279.595	279.59	279.601	10.9877	10.8986	10.9988	10	2	5	3	0.175204	0.266682	5589.79	5895.63	8886.39	1812.86	2617.13	3806.32	2810		3916.13	8097.07	4237.7	6872.66	4825.37	7110.31	5984.23	9400.51	4509	2474.06	3809.11	9163.39	14350.9	9558.09	7550.44	[54][M+1]2+		63
1379	M931T12_2	931.473	931.471	931.477	12.1444	12.1187	12.1726	4	3	0	1	0.17532	0.266783	2680.65	2550.92	4573.73	1017.17	2105.25	2013.24	1434		2249.62	4389.13	2487.86	2590.22	1686.4	3999.45	4104.04	4143.4	0	507.7	2347.66	3917.5	7543.65	5530.48	3529.38			51
1380	M457T14_2	457.247	457.244	457.25	13.8212	13.8128	13.8804	4	3	0	1	0.175372	0.266828	1086.44	1869.19	1180.06	670.064	632.691	712.594	517		0	1675.34	1558.11	1251	947.758	828.964	2031.91	1765.27	2348.69	2371.11	1304.04	1245.15	1422.62	0	1928.51			88
1381	M603T13_2	602.768	602.757	602.771	12.7598	12.7544	12.7961	3	0	0	3	0.176044	0.267411	1592.39	1633.02	2423.36	327.881	933.821	809.037	751		1667.12	2081.66	1631.39	1261.55	1320.23	3178.08	1620.37	1443.82	676.085	1246.77	1369.94	3519.74	2306.3	2841.18	2079.62	[248][M+1]2+		58
1382	M417T10_1	417.204	417.198	417.207	10.1254	9.99388	10.1741	12	3	5	2	0.176205	0.267549	7350.83	9047.88	14165.6	3520.62	4658.03	7724.64	2520		4260.41	10936.6	3080.31	10189	8287.86	14298.3	9113.37	7395.65	12204.9	2227.22	5968.67	13032.7	26964.8	12001.1	12860.6	[136][M]+		33
1383	M466T9	466.267	466.258	466.27	8.93229	8.92628	8.95628	4	3	0	1	0.176673	0.267954	1433.7	1229.39	818.585	469.981	522.116	488.89	404		2142.43	1120.93	913.092	1448.03	1544.03	481.52	1704.46	1218.49	1735.29	1007.2	320.151	382.93	813.813	1484.32	1091.71			91
1384	M708T11_2	708.314	708.31	708.319	11.0434	11.0296	11.0613	4	3	0	1	0.17747	0.26864	2489.88	3468.36	4461.36	443.815	1900.83	1861.11	1134		3123.5	2058.65	2557.01	2637.64	2072.61	6233.33	4465.56	1366.95	2542.71	2733.26	1998.72	5112.6	7099.25	4230.06	3866.16			86
1385	M218T17	217.976	217.971	217.98	16.9504	16.9033	17.0361	14	5	4	4	0.177524	0.268687	7457.18	10060.2	7103.48	2506.93	2763.1	2366.72	1406		3689.69	9058.96	6139.77	9736.13	8661.32	11359.6	8542.59	14194.2	9048.62	7156.11	10566.3	6641.9	4686.16	5364.59	8258.45		[M+H-H20]+ 234.984	17
1386	M980T12_2	980.467	980.465	980.477	12.0104	11.9764	12.0175	10	4	2	4	0.177559	0.268717	7353.66	5866.12	10594.6	3165.38	3221.38	4835.13	3108		6588.12	11723.4	3368.81	9035.05	6052.95	1609.57	8886.91	9291.11	5035.07	4507.94	4305.44	11723.6	17662.7	10314.3	8967.06	[476][M]+	[2M+K]+ 470.744	40
1387	M781T12	780.831	780.823	780.836	12.2681	12.0621	12.5291	10	4	2	3	0.178437	0.269469	3204.4	3034.61	2485.92	887.218	282.563	438.699	749		4530.7	3036.28	2496.21	3595.23	2363.57	2730.64	2742.35	3239.24	3123.16	3337.66	2609.96	2815.19	2949.58	1954.56	2100.3	[353][M+1]2+		163
1388	M266T11_1	265.581	265.578	265.584	10.5421	10.4616	10.5506	7	3	2	2	0.17847	0.269497	4397.81	3351.05	5258.74	1151.88	1397.96	1891.22	1577		3837.18	5750.93	3152.7	5492.84	3755.38	5230.07	3872.34	1940.94	3732.3	1979.58	2514.3	4442.55	7471.57	6322.41	5542.85	[48][M+1]2+		71
1389	M673T13_2	673.281	673.275	673.287	12.6358	12.381	12.6626	10	4	2	4	0.178571	0.269584	5998.62	10301.1	10341.3	4291.99	2304.17	4804.94	2890		5447.76	12028.8	956.797	8177.99	3381.7	13089.2	11294.7	11177.6	8627.15	7316.8	3349.87	12624.5	16433.7	9950.34	9347.9	[288][M]2+		68
1390	M964T13_2	964.433	964.43	964.437	13.2456	13.23	13.2473	5	0	5	0	0.178843	0.269816	2098.75	7386.07	6195.05	1609.99	2799.43	6888.42	2047		3507.67	841.688	3916.35	230.862	1997.19	5798.64	7312.85	12250.9	5680.64	5887.29	2000.74	7910.58	17360.9	0	3702.98	[464][M]+		172
1391	M404T17_1	403.902	403.898	403.908	16.9302	16.8824	16.9737	8	3	3	2	0.179806	0.270636	2831.5	4308.77	3373.92	905.2	1526.29	1033.38	789		2998.54	4009.12	1882.61	3298.5	1968.72	2150.72	4482.92	4249.43	4203.5	6457.28	4662.38	2729.27	2076.66	3313.74	4087.55		[M+H-H20]+ 420.906	17
1392	M143T16_2	143.156	143.154	143.16	15.5544	15.4841	15.6483	8	2	3	2	0.180984	0.271634	29421.4	33084.3	43482.1	4329.17	6082.67	18649.4	3913		28814.7	34973.2	32461.8	26578.9	24278.2	26467.7	28924.6	34751.3	42256.5	33021.4	30705.2	30499.7	46753.9	34777.4	74674			123
1393	M275T9	275.072	275.068	275.075	8.94295	8.91352	8.97505	9	3	4	2	0.181189	0.271807	2455.51	2938.94	3706.98	616.334	1067.76	1226.06	1036		2660.73	3440.95	2025.73	1948.39	2201.75	3277.27	4522.62	2734.46	1621.3	2539.03	1878.38	3517.93	3968.97	5300.21	3869.43		[3M+2Na]2+ 168.051 [M+Na]+ 252.08 [M+H-H20]+ 292.078	91
1394	M526T17_1	525.803	525.798	525.805	16.9558	16.905	17.0734	6	4	0	1	0.18267	0.273052	18593.8	6146.66	12746.5	16750	1947.22	3408.55	2229		10261.3	7274.82	48169.8	13035.5	14227.6	4640.16	6033.88	9274.98	4402.36	6381.94	17993.4	10856.9	8882.51	12603.7	13395.9			17
1395	M642T12_3	642.268	642.259	642.27	12.3816	12.3623	12.3996	7	4	1	2	0.182823	0.273181	2072.55	2276.87	3755.33	573.784	1730.26	1765.27	1114		1198	2197.46	2801.33	2133.6	2032.35	1253.21	4802.77	3282.32	580.293	1465.76	3225.9	2652.92	6878.82	3233.69	2785.34	[270][M+1]2+		67
1396	M687T13	687.298	687.29	687.302	12.8967	12.8795	12.9136	9	3	3	3	0.18285	0.273204	5340.38	6877.23	8347.49	1609.61	2597.53	2816.03	1778		4743.65	8155.67	4195.35	5115.18	4492.03	10277.2	7758.11	7560.97	5359.91	3430	4267.92	9626.92	11916.5	8413.92	7512.14	[293][M]2+		92
1397	M173T9_1	173.063	173.059	173.065	9.06576	9.02208	9.08133	6	0	4	2	0.183054	0.273374	6205.38	6420.65	8661.41	1268.39	2194.07	2777.75	2563		4338.88	6771.83	6538.78	7701.66	5675.75	10165.9	5049.32	6617.67	5183.79	5086.57	4874.43	8547.56	12177.1	10281.3	7426.57	[13][M]2+	[M+H+K]2+ 306.16	45
1398	M272T13	271.658	271.657	271.663	13.0634	13.0304	13.1788	3	0	3	0	0.183103	0.273415	2367.51	1808.85	2054.09	492.904	456.013	385.372	555		2422.56	2459.11	3099.86	2065.34	1790.66	1204.2	2004.67	1455.09	2267.42	2112.85	2012.03	1582.98	2305.73	1815.52	2554.18			101
1399	M118T2	118.082	118.081	118.084	1.94552	1.844	2.22755	12	3	3	4	0.183154	0.273458	5560.13	9795.68	6395.45	369.247	6097.09	1082.47	1455		6014.93	5892.93	5311.42	5392.49	5188.89	5719.76	9187.85	6160.13	7478.72	20431.9	6760.79	7434.08	7292.38	5137.42	5352.57			218
1400	M685T11	685.268	685.26	685.27	11.0995	11.0947	11.1	3	3	0	0	0.18351	0.273755	1674.51	841.065	1373.79	209.759	582.996	989.922	581		1791.76	1889.26	1479.15	1791.43	1420.95	0	1285.51	1453.02	564.668	902.128	1143.88	0	2355.19	2326.36	1043.5			111
1401	M755T8	755.278	755.271	755.284	8.37588	8.35898	8.40935	8	3	2	3	0.18365	0.273872	2827.26	1715.4	2335.01	1168.62	615.922	795.365	869		2630.33	3163.11	963.963	4109.28	3269.61	1615.72	1461.28	904.142	2067.64	2528.25	1676.4	1865.86	2615.03	3607.06	1910.7	[331][M+2]+		2
1402	M476T15	475.803	475.799	475.806	14.6587	14.5394	14.7475	3	3	0	0	0.183803	0.273999	753.986	982.898	795.661	134.599	221.627	216.097	305		942.754	767.639	804.689	595.476	659.371	1050.12	1053.8	1210.92	984.07	615.569	603.569	648.624	1102.89	940.784	682.437		[M+K]+ 436.843 [M+Na]+ 452.817 [M+H]+ 474.799	87
1403	M537T12_1	536.787	536.782	536.792	12.1579	12.096	12.2387	4	0	1	3	0.184216	0.274343	1608.38	1284.54	1257	235.033	196.495	446.351	394		1604.76	1759.05	1486	1898.5	1293.58	1043.31	1135.34	1293.53	1499.27	1451.27	745.596	1005.83	1157.93	1901.44	1474.21			64
1404	M486T13_1	485.837	485.833	485.838	12.9033	12.9002	12.9303	3	0	3	0	0.184466	0.274551	584.68	1470.72	986.302	586.925	237.588	1054.21	689		401.308	0	397.495	556.742	1567.85	1734.26	1726.87	1285.03	1319.17	1288.29	770.487	1909.27	0	0	2251.76			92
1405	M283T17	282.948	282.944	282.953	16.9493	16.886	16.9994	6	2	3	1	0.184807	0.274834	1261.05	2187.54	1210.32	490.128	961.434	1078.68	665		1316.43	1805.29	507.416	1135.81	1540.32	3591.87	902.375	2042.7	2038.63	2362.1	1193.35	602.218	926.32	288.223	3041.49		[M+H]+ 281.947	17
1406	M195T3	195.12	195.114	195.124	3.0642	2.90567	3.22712	6	3	0	2	0.185161	0.275127	1280.31	910.453	1434.74	220.146	343.134	626.806	296		1282.26	1420.06	1274.91	924.924	1499.38	683.08	591.291	741.315	1140.42	1396.16	1085.36	910.728	2409.04	1716.35	1052.21			387
1407	M257T17	256.892	256.887	256.898	17.1745	17.0953	17.4847	12	4	2	4	0.186717	0.276411	4203.69	6203.11	4560.28	1342.33	1708.76	2021.97	1132		4862.32	4671.63	2678.23	5843.28	2962.97	3477.47	6839.09	7604.03	5640.24	7454.7	5730.58	3631.11	1414.18	5974.12	6051.43		[M+H-HCOOH]+ 301.889	35
1408	M533T12	533.213	533.21	533.224	12.2289	11.8773	12.2446	9	3	3	3	0.186996	0.27664	4238.68	2925.08	7352.07	1363.04	1935.28	5872.26	2191		2703.36	4252.83	4114.62	6422.43	3700.17	1204.96	858.686	5503.4	3962.14	3096.21	3557.55	6472.66	17515	6092.94	3122.23	[200][M]2+		36
1409	M272T14	272.092	272.091	272.094	13.8604	13.8134	13.9156	5	1	1	3	0.187029	0.276668	1636.96	1225.11	1439.93	356.864	276.692	353.796	553		1557.31	2014.51	1968.98	1160.93	1483.09	1705.04	1039.98	1207.81	1048.8	1123.9	2005.75	1137.91	1312.83	1550.21	1192.95	[51][M+1]+		10
1410	M123T1	123.05	123.05	123.053	1.2928	1.18713	1.39415	5	1	3	1	0.187465	0.277025	727.664	972.56	625.983	338.571	301.217	202.91	354		1278.8	765.765	412.898	499.399	681.455	924.413	1500.28	855.748	827.727	754.628	760.608	612.825	878.226	358.704	519.551			368
1411	M573T10	573.177	573.173	573.184	10.4799	10.3482	10.5588	10	3	4	3	0.187521	0.277071	3725.39	4180.39	6698.56	2132.88	1935.35	3410.42	2005		3170.26	6297.72	854.569	5306.71	2997.69	7358.97	3629.82	3783.36	4047.15	2082.66	2924.07	8589.72	11284.1	6765.51	3929.37	[225][M]+	[M+K]+ 534.22	60
1412	M424T12_3	424.203	424.199	424.211	11.9314	11.9195	11.9778	7	3	3	1	0.187934	0.277408	4802.28	6027.65	4909.18	839.187	1191.35	1208.65	1643		5752.31	4685.75	5473.56	4448.67	3651.12	6679.82	5631.82	7781.05	4996.38	5049.2	3734.09	6251.34	3667.05	5966.51	4926.93	[140][M+1]+		38
1413	M641T14_2	641.255	641.25	641.26	13.842	13.8285	13.8531	10	4	2	4	0.188123	0.277563	20144.5	11933.7	22882	3438.46	15490	1001.83	5918		26068.6	19748.8	18861.1	18853.5	17190.4	1318.87	27344.3	641.414	0	30364	21763.9	23673.4	23950.5	23111.7	21910.5	[266][M]+	[M+H-NH3]+ 657.279	10
1414	M817T12_1	816.859	816.854	816.864	12.4257	12.2089	12.4458	4	3	1	0	0.188172	0.277603	1787.11	1314.2	1884.94	264.715	612.621	529.28	551		1483.44	1544.29	1875.51	2106.64	1925.68	2081.96	649.277	908.514	1825.62	1105.63	1075.22	1848.23	2071.55	2539.7	1890		[M+H]+ 815.848	115
1415	M726T12_3	726.308	726.3	726.311	12.3633	12.3524	12.3714	6	3	2	1	0.188768	0.278089	2019.26	2455.68	2794.86	502.434	581.536	767.648	687		1333.53	2735.05	1934.45	2142.76	1950.52	2814.2	2972.23	1693.35	2829.35	1969.25	2096.02	3190.53	3916.42	2141.31	2630.04			67
1416	M263T0	262.882	262.879	262.89	0.33685	0.301433	0.536217	7	1	4	2	0.188948	0.278236	791.089	1730.46	1321.41	517.153	926.863	778.427	579		457.365	719.616	183.451	1486.14	1108.87	2627.33	2087.9	165.067	1937.55	1834.47	515.141	2576.32	1468.35	1023.41	1023.85		[M+2Na-H]+ 217.919	117
1417	M241T10	241.084	241.078	241.088	9.5604	9.54435	9.56128	5	3	1	1	0.189252	0.278482	1639.23	2121.64	3543.73	222.148	1217.68	2476.46	1936		1599.88	1331.89	1675.2	1955.56	1633.63	3790.34	2870.55	704.032	1816.57	1426.71	1472.72	4628.3	7375.26	2532.4	1709.98			95
1418	M362T14	361.691	361.687	361.698	13.8457	13.8135	13.9302	8	4	1	3	0.189313	0.278532	5537.68	5700.91	3890.39	1116.25	875.862	2414.71	1413		6705.96	5799.64	4804.6	4012.21	6366	6806.66	5314.94	4796.73	5136.49	6449.75	1972.69	4823.61	5774.38	6162.84	718.431	[97][M+1]+		10
1419	M594T13_2	593.765	593.763	593.768	12.8012	12.7272	12.8046	3	0	3	0	0.18937	0.278578	630.87	1228.56	1223.35	403.497	671.086	556.943	567		458.495	1310.31	684.091	343.781	357.673	2349.05	1340.93	925.925	830.664	696.221	625.936	1585.26	1601.46	604.442	1699.63			107
1420	M609T12_1	609.26	609.255	609.267	12.4663	12.177	12.4815	12	4	4	4	0.189544	0.278719	27723.3	20138.1	37516.1	6549.21	12468.7	19893	11232		26801.1	37526.1	22436.9	30410.4	21441.9	3386.71	32912.4	29602.1	11334	23455.3	13389.9	35357.8	68308.6	39613	30911.5			41
1421	M963T13	962.951	962.949	962.955	13.2466	13.2169	13.2588	5	3	1	1	0.190167	0.279224	1633.34	2198.46	3087.44	460.484	581.035	1914.56	909		1314.05	2351.68	1843.92	1334.07	1322.99	2703.21	1343.21	2729.46	2289.75	1926.66	1926.08	2587.18	6485.48	2152.84	2285.61	[462][M+1]2+		172
1422	M689T10	689.29	689.286	689.297	10.4733	10.3482	10.4954	10	3	3	4	0.19059	0.279565	5368.97	7023.79	9927.59	2057.35	3161.14	5254.77	2697		4118.53	6480.55	4531.27	8402.14	3312.36	10530.9	6492.31	9887.78	5137.55	3070.45	3952.46	10037.2	17757.3	11343.8	6547.23		[M+Na]+ 666.297	60
1423	M589T12_2	589.262	589.258	589.271	12.084	12.0523	12.2225	12	5	2	4	0.190903	0.279818	8214.74	11241.7	13898.8	2190.07	4699.86	6060.87	2962		11023.5	5501.67	8131.21	6807.1	9610.23	17444.2	10998.9	13049.3	4495.3	10220.5	7168.63	15256.7	22357.6	15781.9	8928.93		[M+K]+ 550.296 [M+Na]+ 566.269 [M+H]+ 588.251	106
1424	M924T12_2	924.484	924.48	924.487	11.8198	11.8187	11.8315	3	3	0	0	0.190934	0.279843	4232.04	5138.54	6596.73	827.033	1909.06	2620.63	1291		3550.96	5223.18	3227.51	4719.77	4438.78	7772.98	5388.93	5946.38	3520.99	3063.43	3449.57	6735.34	10178.2	7819.63	4800.96		[M+H]+ 923.474	65
1425	M390T11_1	389.654	389.649	389.659	10.8027	10.6322	10.8165	4	1	3	0	0.190953	0.279858	3653.23	4319.54	5920.92	1149.29	1718.46	2532.37	1348		2787.84	5445.76	3941.5	3545.4	2545.67	7049.46	4890.46	3425.93	3527.13	2704.73	3003.22	6730.54	9647.82	5912.53	4310.52	[121][M+1]2+		73
1426	M785T12_3	785.345	785.342	785.349	11.7513	11.7407	11.7665	8	1	3	4	0.191335	0.280166	4812.85	14789.8	16477.6	9366.23	7010.96	13274.1	5618		444.243	21494.3	0	0	2125.69	24409.7	12742.3	19351.5	10374.2	7071.36	8409.56	23975.5	34130.3	0	15872.7	[355][M]+	[2M+Na]+ 381.175	25
1427	M422T17	421.911	421.904	421.916	16.9613	16.9159	17.016	6	4	1	1	0.191571	0.280355	932.853	1325.6	1139.53	150.427	260.799	462.263	390		1147.98	816.653	964.185	970.831	764.611	1244.89	1756.89	1368.21	1143.9	1114.15	1136.24	1205.96	682.466	1867.44	805.524		[M+H]+ 420.906	17
1428	M742T13_1	741.814	741.807	741.822	12.7877	12.7602	12.7961	6	2	1	3	0.192449	0.281059	3645.16	4333.94	5860.09	1370.49	1117.34	2652.62	1188		4075.39	5168.23	3811.21	3754.82	1416.13	4927.42	4675.81	5549.24	3864.84	2652.37	2606.64	5210.26	9789.69	6767.85	4926.03	[323][M+1]2+		107
1429	M713T12_1	713.286	713.278	713.291	12.332	12.299	12.3831	6	1	2	3	0.192538	0.28113	2701.62	2774.85	4290.55	411.065	877.016	2329.72	1046		2389.64	3180.65	2219.07	3041.67	2677.06	3621.1	1740.24	3300.72	3297.68	1914.51	1266.05	4431.94	7768.06	4362.93	3623.76			211
1430	M846T13_1	845.851	845.845	845.854	12.9349	12.9303	12.9571	5	0	3	2	0.19334	0.28177	2140.09	2869.41	3006.5	361.673	706.876	1044.31	1151		2336.29	2603.08	1694.97	2190.08	1876	3800.39	3195.66	2560.24	1905.21	2885.56	2403.06	2354.35	4760.45	3188.83	2325.82	[392][M+1]2+		185
1431	M247T8	246.566	246.561	246.571	8.39252	8.35778	8.42655	11	5	2	4	0.193626	0.281998	3621.1	5122.14	5355.99	1452.64	1796.95	1304.05	1251		2240.34	4590.44	3278.46	2386.79	5609.48	5314.21	4460.92	2763.37	5336.19	7736.03	3255.79	5153.58	5645.51	6015.9	6709.16		[M+H]+ 245.561	2
1432	M642T14_2	642.262	642.252	642.266	13.8465	13.8285	13.8627	11	5	2	4	0.193663	0.282027	7447.14	6237.89	9209.49	830.483	3952.33	1195.59	2058		8887.22	6819.3	7214.81	7342.5	6971.88	3937.77	9916.92	7525.3	520.346	9289.12	9338.63	9775.99	9275.41	10423.3	7234.06		[M+H-CH4]+ 657.279	10
1433	M489T10	489.158	489.149	489.159	9.69717	9.57938	9.72868	11	3	4	4	0.193691	0.282049	6389.57	8648.55	11471.3	2676.97	4390.42	5006.2	3811		4807.6	10538.2	3564.85	7203.58	5833.62	14628	11298	8240.41	4969.62	4106.69	5094.24	12155.4	18626.5	12590.7	8889.9			59
1434	M627T11	627.267	627.26	627.272	10.944	10.6591	10.9533	11	4	2	4	0.193767	0.28211	3150.11	2528.36	4303.81	481.019	694.167	2395.19	1537		2840.52	3942.95	2722.45	3213.5	3031.12	3170.91	3164.26	1705.36	2706.33	1894.93	2539.15	4001.43	8057.04	4915.7	2005.74			16
1435	M293T11_2	293.123	293.114	293.127	10.9486	10.9112	10.9675	11	4	3	4	0.194652	0.282812	3229.19	4262.08	5125.94	1055.92	1667.43	1815	1260		3870.58	3285.97	2130.82	4603.76	2254.8	6838.07	4715.67	4020.7	3276.91	2459.05	3233.16	4770.29	8152.66	4780.41	4693.17	[61][M]2+		16
1436	M668T12_2	667.774	667.77	667.78	12.1246	12.1181	12.1793	5	2	0	3	0.194924	0.283028	2129.4	2436.13	3034.15	384.235	669.124	1046.01	1124		2362.06	2607.86	1635.97	2162.54	1878.57	1408.1	3052.94	2636.94	2922.89	2159.8	1471.78	4082.76	3804.53	3229.51	2582.15	[282][M+1]2+		51
1437	M906T13_1	905.888	905.878	905.891	12.7519	12.6818	12.7715	3	0	3	0	0.195327	0.283345	2130.02	2091.91	2870.68	390.546	629.704	995.683	966		2225.34	2436.03	1635.42	1817.22	2536.11	2810.31	1314.05	1556.24	2411.06	2367.87	1878.44	2905.99	4403.37	3064.93	2100.69			58
1438	M291T8	291.066	291.06	291.071	8.35047	8.32527	8.4604	8	2	4	2	0.195523	0.283501	1972.36	2350.11	3499.72	1376.4	849.021	1563.91	1189		561.425	3263.8	753.602	1764.45	3518.56	3508.12	2921.85	1896.62	2024.57	1399.4	1789.4	4020.47	2667.28	5898.1	3123.34			48
1439	M861T13	861.383	861.381	861.393	12.8528	12.6172	12.8643	11	4	3	4	0.195849	0.283757	6845.57	10453.1	12118.4	3633.59	3914.4	5444.56	2793		9588.53	10815.6	5672.53	1545.29	6605.88	12752	13962.1	10835.3	10850	3866.09	6393.68	11995.1	20957.7	11883.3	9362.2	[404][M]+	[M+H]+ 860.376	80
1440	M646T12_1	645.753	645.747	645.761	12.1998	12.1898	12.2156	7	1	2	4	0.195946	0.283834	5182.74	2906.14	6168.55	1093.71	2785.65	3669.86	1840		4865.18	6708.79	5134.56	5519.02	3686.17	798.659	1642.25	6632.8	378.024	5078.95	2734.19	6123.44	11885.9	6904.65	3194.55			36
1441	M154T2	154.076	154.072	154.08	1.93728	1.92173	1.95368	13	4	4	5	0.196058	0.283922	7489.66	9222.73	8068.27	1989.35	1184.12	937.19	2253		9768.26	6703.02	4696.35	7312.68	8967.97	8093.08	8790.73	11171.9	9397.35	8660.57	6806.8	8955.71	8939.95	8173.54	7465.33	[7][M+1]+		14
1442	M355T11	355.121	355.116	355.127	10.9125	10.6769	10.9364	13	4	4	3	0.196095	0.28395	5118.24	5305.56	8451.4	1445.21	3409.42	3793.47	1708		4165.7	7472.81	3933.44	5497.39	4521.88	10198.2	2788.23	3988.21	7415.35	2137.78	4239.16	11690.6	11914.7	9873.71	4538.78	[95][M]2+		140
1443	M940T12_2	940.471	940.467	940.474	11.5325	11.5008	11.5974	6	3	0	3	0.196368	0.284165	2914.49	3357.14	4505.44	716.167	1497.4	1628.99	983		2984.24	3225.76	2446.54	3887.22	2028.69	5577.04	4040.55	2911.95	1707.11	2549.06	2358.06	4389.31	6921.22	4695.9	4162.7		[M+H]+ 939.464	75
1444	M383T7	382.679	382.675	382.684	7.03935	6.9936	7.06073	11	4	3	4	0.196417	0.284204	2095.32	1974.77	3122.3	1021.57	1137.59	923.456	717		393.793	2416.61	2176.93	2340.82	3148.45	2079.75	2380.85	0	2828.2	2585.07	2622.62	2658.66	3488.17	2273.39	4568.65			286
1445	M894T13_1	893.907	893.904	893.91	12.7803	12.7636	12.8091	4	4	0	0	0.196642	0.28438	3220.93	4775.58	5244.85	1640.72	1352	2119.2	1334		1510.21	5556.32	4193.55	2710.06	2134.52	5901.3	5325.26	5604.51	4503.04	2543.81	2929.4	6020.26	8492	4377.29	4405.31			107
1446	M235T1	234.941	234.935	234.944	1.32596	1.18105	1.66848	12	2	2	4	0.19688	0.284567	1137.18	1652.69	1092.75	402.841	571.233	538.454	554		716.614	1315.1	1716.47	813.372	1124.33	2232.35	1372.27	1469.23	942.785	2246.8	935.779	974.779	773.773	740.444	2038.96			219
1447	M217T6	217.102	217.101	217.105	6.05738	5.90397	6.28912	5	4	0	1	0.197083	0.284726	928.073	520.353	459.872	696.265	166.956	94.2047	403		825.66	554.443	501.401	2153.88	604.977	680.312	426.852	377.242	722.615	394.745	396.275	371.147	553.134	570.456	408.347			352
1448	M739T11	739.364	739.36	739.367	10.8065	10.7083	10.9075	10	3	3	3	0.197116	0.284752	7335.56	5216.32	8628.66	1321.55	1026.96	4590.16	2104		7106.81	9485.02	6112.58	7522.58	6450.8	5506.99	5795.34	5780.49	5606.75	3392.01	4312.86	6212.43	15888.7	10231	6498.31	[322][M]+	[M+H]+ 738.355	73
1449	M764T12	764.37	764.362	764.373	11.7512	11.7238	11.7787	11	4	3	4	0.197458	0.285019	13577.2	12423.2	19536.5	3258.43	5510.28	8739.56	5386		11892.2	18119.7	11705.4	15823.4	10345	21494.1	11944.4	12208.8	9613.73	6855.09	9191.51	19832.9	32325.8	22108.7	14223.4	[340][M+1]+		25
1450	M165T17_1	164.508	164.503	164.51	16.953	16.8493	17.1662	10	4	3	2	0.197538	0.285082	3025.53	1800.9	2028.93	1334.13	869.945	938.029	764		1870.6	2964.98	4916.3	3682.63	1693.13	2539.42	1108.89	658.526	2569.57	2128.09	1366.37	3062.89	2248.87	787.656	2678.84		[3M+3Na-H]2+ 87.0132	17
1451	M487T14_1	486.706	486.702	486.715	13.5588	13.5136	13.5809	9	3	2	4	0.198415	0.285765	1471.14	2012.38	2524.22	675.224	568.801	1208.85	719		703.952	1938.29	762.762	2033	1917.7	2290.03	2664.17	2265.21	1542.54	1299.96	983.786	2381.11	4344.47	2201.7	2710.03			216
1452	M296T10	296.038	296.033	296.043	9.54387	9.52672	9.57907	13	4	5	4	0.199033	0.286245	5157.59	6591.33	5388.91	1356.59	1011.89	1390.57	1434		6095.69	3875.58	4059.48	4740.13	7017.08	7224.19	5118.18	7453.96	7204.89	5955.41	4389.84	6289.14	3450.3	6192.77	6622.51		[M+H]+ 295.03	3
1453	M617T11_1	617.198	617.194	617.202	10.5176	10.4049	10.5258	4	0	4	0	0.199605	0.286688	2678.31	2862.74	4100.52	879.026	997.435	1756.7	1193		2279.8	2773.77	2383.15	4129.97	1824.86	4075.17	2084.67	3670.14	2732.39	1751.33	1802.35	4615.65	6453.31	4556.98	3074.32			81
1454	M493T13_2	493.305	493.302	493.309	13.3296	13.3038	13.3486	4	3	0	1	0.199646	0.28672	1612.92	1268.01	1064.54	578.803	223.837	488.423	638		757.606	1597.6	1428.44	2046.73	2234.23	1235.66	1283.1	926.483	1352.18	1542.62	1637.4	1533.56	600.566	884.661	666.488			179
1455	M152T10_1	151.569	151.566	151.573	9.65075	9.47882	9.83432	5	3	1	0	0.199661	0.286732	2655.26	3767.72	3774.04	917.11	1284.57	935.948	813		1510.01	2056.05	3884.68	2755.29	3070.25	4050.3	5295.49	1970.54	4452.73	3069.56	3299.92	4108.76	3472.98	2773.7	5214.82			50
1456	M762T11_3	762.346	762.342	762.355	11.2782	11.1165	11.3035	5	3	0	2	0.200299	0.287225	1884.86	2045.68	2986.42	770.593	569.841	1400.53	710		1635.89	2341.67	1276.02	2994.62	1176.1	2777.11	2500.7	1876.41	1610.91	1463.3	1340.83	3228.05	5048.2	3210.81	2104.23			102
1457	M846T12	845.871	845.863	845.874	12.1622	12.1025	12.2179	5	3	1	1	0.201009	0.287771	829.737	440.186	808.199	177.244	299.176	519.649	303		711.569	898.449	1108.51	753.618	676.541	204.875	830.265	666.533	134.225	365.03	377.741	456.479	1671.25	660.508	875.016			64
1458	M886T12	886.452	886.448	886.456	12.1851	12.1495	12.2122	4	3	0	1	0.201073	0.28782	1422.97	1670.36	2136.75	423.016	568.698	754.43	616		1450.21	1899.27	737.632	1482.56	1545.16	1979.97	1068.29	2394.95	1783.62	1124.96	1076.93	2101.32	3209.17	2117.81	2178.49			36
1459	M365T2	365.098	365.093	365.102	2.05046	2.00332	2.15498	10	3	5	2	0.201317	0.288008	1996.81	2670.19	2930.42	714.212	515.594	1057.89	894		1015.15	2699.02	1898.69	2686.95	1684.23	2652.89	2073.78	3012.34	3332	2279.95	1879.15	2163.68	4570.06	3218.59	2820.62			263
1460	M328T14_3	327.673	327.666	327.676	14.1641	14.0416	14.3941	6	3	0	1	0.201406	0.288076	1407.12	903.818	1073.9	442.728	348.531	466.687	367		2091.83	1561.25	932.746	1222.98	1226.81	523.832	1113.8	889.836	1370.17	621.447	1568.31	1179	1372.19	376.303	873.693			155
1461	M891T12_1	891.378	891.373	891.381	11.6596	11.6368	11.718	7	2	3	2	0.201449	0.288109	2044.78	1830.12	3208.69	529.795	1097.81	1734.35	962		2151.69	2900.58	1897.49	1748.4	1525.76	3691.28	1111.89	1897.58	1452.86	996.996	1525.05	4106.39	5349.45	3733.5	1329.06	[424][M+2]+		34
1462	M593T14	593.286	593.282	593.286	13.6143	13.5299	13.6967	3	0	3	0	0.201476	0.28813	2307.96	1769.51	1926	281.358	625.218	395.734	406		2080.91	2636.11	2093.83	2593.8	2135.16	1957.71	2373.97	2214.92	835.835	1465.12	1603.63	2240.32	2349.46	1999.44	1437.14			77
1463	M506T18	506.328	506.32	506.329	17.6948	17.5164	17.8679	5	0	3	2	0.203658	0.289795	1292.5	976.985	2649.67	195.425	285.898	2526.26	1564		1044.54	1152.92	1463.42	1303.05	1498.59	800.686	1320.21	1230.82	878.665	654.545	1126.06	1624.74	2259.81	1145.09	7092.67			207
1464	M272T10	272.288	272.283	272.291	10.3573	10.3224	10.5122	9	4	3	2	0.203737	0.289855	1036.06	1259.33	982.392	189.206	328.142	184.748	384		1260.08	1080.9	826.661	1156.96	855.684	1351.35	1102.83	768.351	1502.31	1571.81	1080.9	925.507	904.696	1242.19	758.663			182
1465	M353T10	353.128	353.123	353.134	10.4775	10.3482	10.4951	13	4	5	4	0.204715	0.290596	9424.49	12432.9	16425.6	3455.23	5242.85	7904.57	4995		10153	14937.4	5796.34	8473.59	7762.07	19641.7	11857.5	15128.4	9622.48	5914.6	5629.92	18790.9	26903.6	18221.5	12582.1	[94][M]2+	[M+H+K]2+ 666.297	60
1466	M156T14_1	156.17	156.166	156.172	13.9633	13.7415	14.1669	15	3	1	2	0.204837	0.290688	25069.3	26944.4	20473.3	7010.77	5202.49	3925.73	3367		31142.3	21632.9	16150.8	33141.8	23278.6	23078.9	24733.8	24511	36011	26387.3	22570.8	24677.8	14973	22193.1	17952			53
1467	M351T12	351.151	351.141	351.152	11.5307	11.4668	11.551	8	1	4	3	0.204905	0.290739	2601.48	2503.86	4075.46	1046.92	1606.08	1653.67	1105		1778.46	3839.36	1743.39	3641.62	2004.58	4844.82	2461.15	3110.49	698.698	1404.12	2044.13	2963.75	5904.31	5559.62	3905.51		[M+K]+ 312.191	75
1468	M319T11	319.092	319.087	319.099	10.5473	10.2735	10.5793	11	2	5	3	0.20518	0.290947	3368.1	2945.16	4418.08	1294.57	1621.38	674.336	1066		2301.88	4568.15	3615.88	4590.17	1764.41	5423.74	3630.22	2101.75	2284.9	1285.17	3456.81	5228.18	4860.86	4267.33	4277.21			71
1469	M110T10	110.006	110.001	110.008	10.1758	9.95907	10.2239	4	0	1	3	0.205466	0.291163	488.552	603.912	699.935	119.669	191.323	204.617	248		426.451	690.69	378.634	477.413	469.571	794.662	704.609	478.499	333.304	708.486	1036.74	628.502	482.442	691.537	660.454			137
1470	M453T8_1	453.197	453.196	453.197	8.17833	8.1542	8.2382	3	0	3	0	0.205613	0.291273	2289.14	3196.73	2324.3	804.835	1212.14	271.794	1000		3605.69	1711.71	1728.95	2511.53	1887.83	2429.08	2716.41	5249.66	2285.03	3303.47	2157.69	2270.36	1991.71	2576.14	2625.6			173
1471	M123T17	122.551	122.545	122.554	16.9993	16.836	17.1161	5	1	3	1	0.205798	0.291412	860.624	716.205	571.033	148.454	368.43	126.88	310		1042.13	856.514	734.038	972.833	697.603	82.2123	752.645	967.967	979.979	798.224	440.96	486.427	637.762	533.384	756.63			37
1472	M406T9	405.563	405.559	405.566	9.08418	9.05795	9.10975	6	3	3	0	0.206117	0.291652	1617.51	1073.39	883.959	753.631	756.288	252.986	561		1284.92	1792.54	1477.05	750.038	2782.99	510.558	1402.12	133.547	2041.59	1279.14	1148.87	1094.44	642.938	934.067	599.482		[M+H-H20]+ 422.574	45
1473	M118T18_1	117.537	117.535	117.54	17.5831	17.4347	17.8499	12	0	4	5	0.206165	0.291688	2309.87	2450.28	3040.33	364.817	609.395	862.068	669		2252.95	2738.28	1739.13	2409.01	2409.98	1849.48	2024.02	3287.82	2879.22	2210.84	2697.4	2722.33	3886.18	1942.55	3953.21			236
1474	M158T17_2	158.143	158.135	158.147	17.4439	17.1661	17.7829	14	4	4	3	0.20687	0.292216	4666.4	2829.6	5068.26	2520.86	1478.46	1821.4	1553		4729.78	8181.13	5811.06	1757.76	2852.28	917.734	3196.66	3607.09	1789.43	4637.08	3253.79	7891.76	3683.16	5165.99	5346.58		[M+Na+HCOOH]+ 89.1443	22
1475	M671T11_2	671.285	671.278	671.29	10.9279	10.7781	10.9495	6	3	3	0	0.207446	0.292647	2872.63	2688.61	4777.91	2250.11	1599.96	1881.26	1259		2498.11	6465.7	941.807	3378.65	1078.9	5470.47	2588.26	1641.55	2042.75	1700.04	2496.46	4927.2	7552.77	5171.75	3741.38			140
1476	M581T12_3	581.264	581.258	581.268	12.3416	12.1187	12.4146	12	4	3	4	0.207753	0.292876	9810.31	13293	16096	5737.88	3678.43	6028.66	3303		10996.2	16835.2	11436.5	1024.68	8758.96	17985.4	14014.7	15246.1	10170.7	9047.91	7965.19	17677.9	24121.4	17731.4	12984	[231][M]2+		67
1477	M334T10	333.568	333.565	333.571	9.54357	9.52698	9.56187	7	3	2	2	0.207804	0.292913	1510.67	2165.3	2028.37	788.13	473.958	387.136	658		1167.96	923.554	1376.1	1194.96	2890.76	1637.41	2831.23	1823.95	2126.89	2407	2483.76	1643.37	2317.03	1629.63	2068.09	[86][M+1]2+		3
1478	M421T14_2	421.22	421.213	421.226	13.8559	13.8135	13.8682	13	5	4	4	0.208093	0.293129	26503.2	29906.8	27645.8	2581.64	1314.43	4085.32	4290		28848.3	23160.9	29340.5	25933.2	25232.9	32108.1	28682.3	29695.7	29861.2	29186.5	29525.6	24233.8	33384.8	27755.9	23328.9			10
1479	M542T12_1	541.712	541.707	541.721	11.9462	11.7157	11.9922	13	4	3	4	0.208369	0.293334	2697.79	2527.06	4345.51	1472.08	1205.15	2195.36	1771		698.698	4774.17	2259.98	2650.32	3105.76	925.74	2932.6	4081.06	2896.5	1799.42	1470.1	3334.38	7448.32	4901.04	4573.74	[203][M+1]2+		38
1480	M962T13_4	962.449	962.445	962.454	13.2397	13.2131	13.3297	5	3	0	1	0.208652	0.293544	2753.81	3739.52	3917.68	867.503	609.041	1472.52	1161		2476.06	4069.39	3086.52	1792.43	2344.65	4348.01	4298.05	3831.73	3100.4	3119.41	2088.78	3914.18	6145.73	3341.75	4097.98	[462][M]2+		172
1481	M800T13_2	800.378	800.375	800.382	12.6151	12.5891	12.7941	4	3	1	0	0.208831	0.293677	4870.14	3491.23	5584.29	1471.75	2133.67	1664.24	1348		4976.35	7293.25	4591.14	4038.03	3451.96	1581.26	4102.36	6675.06	1482.11	3615.35	4745.47	5413.27	8342.99	5486.49	3933.26		[M+K]+ 761.408 [M+Na]+ 777.38	68
1482	M457T11	457.171	457.162	457.174	10.6771	10.5752	10.6937	11	2	5	4	0.208992	0.293796	7193.81	9745.43	11890.8	2188.92	3093.91	5657.23	3497		5345.82	10212.9	5220.73	8694.92	6494.64	14021.3	9355.31	11420.1	7856.98	6073.46	4507.86	12203.8	18770	15596.4	8375.7	[164][M+2]+		24
1483	M673T11_1	673.267	673.257	673.271	11.2256	11.1945	11.3175	14	1	5	4	0.209035	0.293829	4608.46	6990.13	8778.52	909.226	3348.42	4966.93	3467		5359.3	5402.05	4027.87	4936.37	3316.71	9967.64	6834.85	10741.4	4077.91	3328.85	2992.56	11300.9	15737.1	8271.46	5590.58			28
1484	M358T17	358.108	358.101	358.111	16.9697	16.7149	17.0545	7	1	3	1	0.209103	0.293879	2020.26	2613.02	1797.2	467.996	883.701	701.067	601		2255.74	2065.47	2049.34	2485.78	1245	1253.37	2590.22	2931.51	2594.03	3695.95	1778.56	912.73	1420.08	2770.2	2104.45			17
1485	M144T15	143.996	143.991	143.996	15.4016	15.2149	15.5815	8	3	1	0	0.209983	0.294529	48283.8	82943.1	55690.9	8626.89	52179.5	2494.74	6031		45061.8	52375.9	47823.5	36454.2	59703.8	59274.5	59757.1	60149.3	176282	59252.5	54009.1	59661.3	53231.8	55429.3	56122.9			85
1486	M413T11_1	413.158	413.153	413.162	11.149	11.1152	11.1845	5	1	3	1	0.210037	0.294569	2893.3	3117.43	4481.18	491.301	1206.94	2125.58	1115		2346.04	3433.45	3037.08	3239.85	2410.11	4829.82	3209.49	2544.23	1553.24	3450.37	1713.67	5393.9	7408.67	4411	3478.65		[M+K]+ 374.201	62
1487	M330T13	329.633	329.629	329.635	12.5137	12.3437	12.7387	5	0	3	2	0.211091	0.295345	596.984	1026.52	976.058	467.598	183.905	461.716	356		486.565	621.414	1307.38	0	569.561	906.755	804.643	1062.85	1070.11	1288.23	1706.46	1020.44	850.51	438.423	864.457			126
1488	M756T13_2	756.344	756.335	756.349	12.772	12.7303	13.0498	12	4	2	4	0.211174	0.295406	7275.16	12828.7	7755.89	5610.58	2405.9	6537.11	2343		12942.2	13360.1	3351.95	1043.83	5677.73	13752.1	11901.1	16412.7	12085	9992.82	4567.55	7352.43	17676.4	0	9183.06	[333][M]2+		58
1489	M215T11	215.069	215.066	215.071	11.4223	11.4167	11.4444	7	1	5	1	0.211427	0.295592	2106.02	2335.48	3046.71	865.861	557.288	987.023	1113		1798.28	3508.34	2308.71	1623.38	1291.38	1880.13	3274.86	2094.67	2394.05	2033.69	1905.24	3569.12	4380.29	3068.43	2310.45			23
1490	M208T14	207.628	207.624	207.633	14.4316	14.1812	14.5182	5	3	1	1	0.211756	0.295832	1832.93	1409.58	1427.55	405.547	407.471	393.383	597		2090.17	1630.63	1492.99	2419.61	1531.22	1556.6	1056.71	898.822	1781.36	1754.4	857.857	1310.54	1450.14	1586.8	1932.41			121
1491	M359T14	359.237	359.226	359.239	13.6017	13.4799	13.8069	4	3	0	1	0.211824	0.295882	1520.26	1928.4	1451.95	411.859	420.71	464.205	555		904.904	2030.22	1693.41	1547.7	1425.09	1796.95	2322.7	1824.34	2354.88	1343.15	1385.39	1322.14	970.776	2226.39	1355.07			77
1492	M589T11	589.278	589.273	589.283	10.8283	10.7273	10.8611	10	3	2	4	0.212214	0.296167	6734.55	8175.41	10736	1799.94	3157.36	4649.92	2095		6268.77	9459.4	6463.28	4462.34	7018.96	13084.8	9204.78	5126.61	7518.89	5942.01	3846.75	10972.2	16782.9	12092.8	9985.16	[236][M]+	[M+H-H20]+ 606.276	73
1493	M747T13_1	746.845	746.839	746.854	13.0532	13.0195	13.163	5	1	1	3	0.21237	0.296281	756.649	1435.12	1970.04	875.272	864.856	1274.19	618		1858.83	405.405	0	1519.01	0	2191.26	1465.17	0	2032.65	1486.53	400.051	2115.89	3222.68	954.818	3156.76			101
1494	M511T14	511.065	511.062	511.073	13.8464	13.8134	13.8652	6	2	4	0	0.212409	0.296309	1611.6	2316.78	2179.92	629.382	748.771	479.383	519		1725.4	1239.03	2503.45	1762.47	827.662	2266.08	2097.95	2360.89	3469.89	1389.11	1862.33	2366.75	1520.54	2710.15	2439.8			10
1495	M223T12	223.061	223.056	223.068	11.5094	11.4167	11.6157	12	3	4	5	0.21311	0.29682	4347.28	2728.21	4275.27	1428.97	1796.74	1358.96	1142		3814.72	3386.9	4816	6622.57	3096.21	4754.16	4286.25	2716.33	919.551	964.771	4317.36	4726.2	6145.53	2425.94	3761.34		[M+2Na+2K-H]3+ 546.273	66
[truncated: 2,235 more rows]
